# Supplementary material for: 4-{Eth­yl[(E)-4-(4-pyridylvin­yl)phenyl]­amino}benzaldehyde
Source: Acta Crystallogr Sect E Struct Rep Online. 2008 Oct 4;64(Pt 11):o2075. doi: 10.1107/S1600536808031358 (PMC2959691; doi:10.1107/S1600536808031358)
Supplement: Supplementary file 1 [file e-64-o2075-sup1.cif]

##############################################################################
###                                                                        ###
###        Electronic paper (Acta Crystallographica Section E)             ###
###                                                                        ###
##############################################################################
#                                                                            #
# This CIF contains the data in a paper accepted for publication in Acta     #
# Crystallographica Section E. It conforms to the requirements of Notes      #
# for Authors for Section E, and has been peer reviewed under the auspices   #
# of the IUCr Commission on Journals.                                        #
#                                                                            #
# Full details of the Crystallographic Information File format               #
# are given in the paper "The Crystallographic Information File (CIF):       #
# a New Standard Archive File for Crystallography" by S. R. Hall, F. H.      #
# Allen and I. D. Brown [Acta Cryst. (1991), A47, 655-685].                  #
#                                                                            #
# The current version of the core CIF dictionary is obtainable from          #
# ftp://ftp.iucr.org/pub/cif_core.dic. The current version number is 2.4.    #
#                                                                            #
# Software is freely available for graphical display of the structure(s) in  #
# this CIF.  For information consult the CIF home page http://www.iucr.org/  #
# cif/home.html                                                              #
#                                                                            #
# This file may be used for bona fide research purposes within the           #
# scientific community so long as proper attribution is given to the journal # 
# article from which it was obtained.                                        #
#                                                                            #
##############################################################################
                                             
data_I
_audit_creation_method     SHELXL97
_chemical_name_systematic
;
4-{Ethyl[(<i>E</i>)-4-(4-pyridylvinyl)phenyl]amino}benzaldehyde
;
_chemical_name_common     ?
_chemical_formula_moiety     'C22 H20 N2 O'
_chemical_formula_sum     'C22 H20 N2 O'
_chemical_formula_iupac     'C22 H20 N2 O'
_chemical_formula_weight     328.40
_chemical_melting_point     ?
_symmetry_cell_setting     triclinic
_symmetry_space_group_name_H-M     'P -1'
loop_
    _symmetry_equiv_pos_as_xyz
    'x, y, z'
    '-x, -y, -z'
_cell_length_a     8.8338(14)
_cell_length_b     9.5747(18)
_cell_length_c     10.472(2)
_cell_angle_alpha     86.621(2)
_cell_angle_beta     84.2760(10)
_cell_angle_gamma     83.8860(10)
_cell_volume     875.3(3)
_cell_formula_units_Z     2
_cell_measurement_reflns_used     1751
_cell_measurement_theta_min     2.329
_cell_measurement_theta_max     27.202
_cell_measurement_temperature     298(2)
_exptl_crystal_description     block
_exptl_crystal_colour     yellow
_exptl_crystal_size_max     0.50
_exptl_crystal_size_mid     0.40
_exptl_crystal_size_min     0.36
_exptl_crystal_density_diffrn     1.246
_exptl_crystal_density_meas     ?
_exptl_crystal_density_method     ?
_exptl_crystal_F_000     348
_exptl_absorpt_coefficient_mu     0.077
_exptl_absorpt_correction_type     multi-scan
_exptl_absorpt_process_details     '(SADABS; Bruker, 2002)'
_exptl_absorpt_correction_T_min     0.9625
_exptl_absorpt_correction_T_max     0.9728
_exptl_special_details
;
;
_diffrn_ambient_temperature     298(2)
_diffrn_radiation_type     MoK\a
_diffrn_radiation_wavelength     0.71073
_diffrn_radiation_source     'fine-focus sealed tube'
_diffrn_radiation_monochromator     graphite
_diffrn_measurement_device_type     'Bruker APEX area-dectector'
_diffrn_measurement_method     '\f and \w'
_diffrn_detector_area_resol_mean     ?
_diffrn_reflns_number     4562
_diffrn_reflns_av_R_equivalents     0.0232
_diffrn_reflns_av_sigmaI/netI     0.0393
_diffrn_reflns_theta_min     2.14
_diffrn_reflns_theta_max     25.01
_diffrn_reflns_theta_full     25.01
_diffrn_measured_fraction_theta_max     0.981
_diffrn_measured_fraction_theta_full     0.981
_diffrn_reflns_limit_h_min     -10
_diffrn_reflns_limit_h_max     10
_diffrn_reflns_limit_k_min     -11
_diffrn_reflns_limit_k_max     11
_diffrn_reflns_limit_l_min     -12
_diffrn_reflns_limit_l_max     9
_diffrn_standards_number     0
_diffrn_standards_interval_count     0
_diffrn_standards_interval_time     0
_diffrn_standards_decay_%     0
_refine_special_details
;
Refinement of <i>F</i>^2^ against ALL reflections. The weighted <i>R</i>-factor
<i>wR</i> and goodness of fit <i>S</i> are based on <i>F</i>^2^, conventional
<i>R</i>-factors <i>R</i> are based on <i>F</i>, with <i>F</i> set to zero for
negative <i>F</i>^2^. The threshold expression of <i>F</i>^2^ >
\s(<i>F</i>^2^) is used only for calculating <i>R</i>-factors(gt) <i>etc</i>.
and is not relevant to the choice of reflections for refinement.
<i>R</i>-factors based on <i>F</i>^2^ are statistically about twice as large
as those based on <i>F</i>, and <i>R</i>- factors based on ALL data will be
even larger.
;
_reflns_number_total     3036
_reflns_number_gt     2092
_reflns_threshold_expression     I>2\s(I)
_refine_ls_structure_factor_coef     Fsqd
_refine_ls_matrix_type     full
_refine_ls_R_factor_all     0.0944
_refine_ls_R_factor_gt     0.0665
_refine_ls_wR_factor_gt     0.1763
_refine_ls_wR_factor_ref     0.2095
_refine_ls_goodness_of_fit_ref     1.016
_refine_ls_restrained_S_all     1.016
_refine_ls_number_reflns     3036
_refine_ls_number_parameters     228
_refine_ls_number_restraints     0
_refine_ls_hydrogen_treatment     constr
_refine_ls_weighting_scheme     calc
_refine_ls_weighting_details
       'calc w = 1/[\s^2^(Fo^2^)+(0.0993P)^2^+0.5822P] where P=(Fo^2^+2Fc^2^)/3'
_atom_sites_solution_hydrogens     geom
_atom_sites_solution_primary     direct
_atom_sites_solution_secondary     difmap
_refine_ls_shift/su_max     0.000
_refine_ls_shift/su_mean     0.000
_refine_diff_density_max     0.590
_refine_diff_density_min     -0.215
_refine_ls_extinction_method     'SHELXL97 (Sheldrick, 2008)'
_refine_ls_extinction_coef     0.053(9)
_refine_ls_extinction_expression
                                  'Fc^*^=kFc[1+0.001xFc^2^\l^3^/sin(2\q)]^-1/4^'
loop_
    _atom_type_symbol
    _atom_type_description
    _atom_type_scat_dispersion_real
    _atom_type_scat_dispersion_imag
    _atom_type_scat_source
    'C' 'C' 0.0033 0.0016
                         'International Tables Vol C Tables 4.2.6.8 and 6.1.1.4'
    'H' 'H' 0.0000 0.0000
                         'International Tables Vol C Tables 4.2.6.8 and 6.1.1.4'
    'N' 'N' 0.0061 0.0033
                         'International Tables Vol C Tables 4.2.6.8 and 6.1.1.4'
    'O' 'O' 0.0106 0.0060
                         'International Tables Vol C Tables 4.2.6.8 and 6.1.1.4'
_computing_data_collection     'SMART (Bruker, 2002)'
_computing_cell_refinement     'SAINT (Bruker, 2002)'
_computing_data_reduction     'SAINT (Bruker, 2002)'
_computing_structure_solution     'SHELXS97 (Sheldrick, 2008)'
_computing_structure_refinement     'SHELXL97 (Sheldrick, 2008)'
_computing_molecular_graphics     'ORTEPII (Johnson, 1976)'
_computing_publication_material     'SHELXL97 (Sheldrick, 2008)'
loop_
    _atom_site_type_symbol
    _atom_site_label
    _atom_site_fract_x
    _atom_site_fract_y
    _atom_site_fract_z
    _atom_site_U_iso_or_equiv
    _atom_site_adp_type
    _atom_site_calc_flag
    _atom_site_refinement_flags
    _atom_site_occupancy
    _atom_site_disorder_assembly
    _atom_site_disorder_group
    N N1 0.6686(3) 0.5962(2) 0.8163(2) 0.0589(7) Uani d . 1 . .
    N N2 0.8199(3) -0.3738(3) 0.3196(3) 0.0651(7) Uani d . 1 . .
    O O1 -0.0027(3) 0.9357(3) 0.8369(3) 0.0855(8) Uani d . 1 . .
    C C1 0.1224(4) 0.9637(3) 0.8579(3) 0.0670(9) Uani d . 1 . .
    H H1 0.1299 1.0540 0.8831 0.080 Uiso calc R 1 . .
    C C2 0.2628(3) 0.8680(3) 0.8471(3) 0.0543(7) Uani d . 1 . .
    C C3 0.4016(4) 0.9124(3) 0.8714(3) 0.0637(9) Uani d . 1 . .
    H H3 0.4035 1.0041 0.8956 0.076 Uiso calc R 1 . .
    C C4 0.5361(4) 0.8255(3) 0.8609(3) 0.0610(8) Uani d . 1 . .
    H H4 0.6269 0.8589 0.8774 0.073 Uiso calc R 1 . .
    C C5 0.5362(3) 0.6866(3) 0.8254(3) 0.0502(7) Uani d . 1 . .
    C C6 0.3954(3) 0.6420(3) 0.8015(3) 0.0503(7) Uani d . 1 . .
    H H6 0.3921 0.5501 0.7787 0.060 Uiso calc R 1 . .
    C C7 0.2630(3) 0.7309(3) 0.8109(2) 0.0509(7) Uani d . 1 . .
    H H7 0.1720 0.6989 0.7928 0.061 Uiso calc R 1 . .
    C C8 0.6755(3) 0.4681(3) 0.7520(3) 0.0502(7) Uani d . 1 . .
    C C9 0.6535(3) 0.4731(3) 0.6235(3) 0.0496(7) Uani d . 1 . .
    H H9 0.6291 0.5594 0.5810 0.060 Uiso calc R 1 . .
    C C10 0.6671(3) 0.3521(3) 0.5574(3) 0.0522(7) Uani d . 1 . .
    H H10 0.6499 0.3577 0.4710 0.063 Uiso calc R 1 . .
    C C11 0.7055(3) 0.2228(3) 0.6162(3) 0.0518(7) Uani d . 1 . .
    C C12 0.7281(4) 0.2186(3) 0.7447(3) 0.0635(8) Uani d . 1 . .
    H H12 0.7544 0.1324 0.7867 0.076 Uiso calc R 1 . .
    C C13 0.7127(4) 0.3398(3) 0.8128(3) 0.0633(8) Uani d . 1 . .
    H H13 0.7275 0.3343 0.8997 0.076 Uiso calc R 1 . .
    C C14 0.7174(3) 0.0976(3) 0.5376(3) 0.0604(8) Uani d . 1 . .
    H H14 0.6689 0.1084 0.4622 0.073 Uiso calc R 1 . .
    C C15 0.7878(3) -0.0247(3) 0.5623(3) 0.0611(8) Uani d . 1 . .
    H H15 0.8373 -0.0381 0.6371 0.073 Uiso calc R 1 . .
    C C16 0.7031(4) -0.2750(3) 0.3192(3) 0.0608(8) Uani d . 1 . .
    H H16 0.6279 -0.2837 0.2649 0.073 Uiso calc R 1 . .
    C C17 0.6865(3) -0.1606(3) 0.3941(3) 0.0600(8) Uani d . 1 . .
    H H17 0.6028 -0.0936 0.3882 0.072 Uiso calc R 1 . .
    C C18 0.7943(3) -0.1442(3) 0.4789(3) 0.0545(7) Uani d . 1 . .
    C C19 0.9135(3) -0.2486(3) 0.4816(3) 0.0643(8) Uani d . 1 . .
    H H19 0.9882 -0.2458 0.5378 0.077 Uiso calc R 1 . .
    C C20 0.9211(4) -0.3565(3) 0.4006(3) 0.0676(9) Uani d . 1 . .
    H H20 1.0050 -0.4238 0.4027 0.081 Uiso calc R 1 . .
    C C21 0.8183(4) 0.6392(3) 0.8480(3) 0.0650(8) Uani d . 1 . .
    H H21A 0.9010 0.5750 0.8106 0.078 Uiso calc R 1 . .
    H H21B 0.8313 0.7327 0.8102 0.078 Uiso calc R 1 . .
    C C22 0.8276(5) 0.6394(4) 0.9886(4) 0.0863(11) Uani d . 1 . .
    H H22A 0.7473 0.7045 1.0257 0.129 Uiso calc R 1 . .
    H H22B 0.9249 0.6671 1.0049 0.129 Uiso calc R 1 . .
    H H22C 0.8165 0.5467 1.0262 0.129 Uiso calc R 1 . .
loop_
    _atom_site_aniso_label
    _atom_site_aniso_U_11
    _atom_site_aniso_U_22
    _atom_site_aniso_U_33
    _atom_site_aniso_U_12
    _atom_site_aniso_U_13
    _atom_site_aniso_U_23
    N1 0.0578(15) 0.0496(14) 0.0732(16) 0.0037(11) -0.0218(12) -0.0252(12)
    N2 0.0703(17) 0.0542(16) 0.0700(17) -0.0036(13) 0.0055(14) -0.0210(13)
    O1 0.0712(16) 0.0721(16) 0.112(2) 0.0133(13) -0.0176(14) -0.0154(14)
    C1 0.078(2) 0.0516(18) 0.071(2) 0.0061(16) -0.0103(17) -0.0125(15)
    C2 0.0678(19) 0.0442(16) 0.0501(15) 0.0073(13) -0.0110(13) -0.0101(12)
    C3 0.083(2) 0.0386(16) 0.072(2) 0.0053(15) -0.0229(17) -0.0201(14)
    C4 0.0686(19) 0.0464(17) 0.0721(19) -0.0005(14) -0.0229(16) -0.0194(14)
    C5 0.0638(18) 0.0415(15) 0.0471(15) 0.0014(13) -0.0145(13) -0.0127(11)
    C6 0.0606(17) 0.0398(15) 0.0516(15) -0.0025(12) -0.0052(13) -0.0142(12)
    C7 0.0568(17) 0.0490(16) 0.0468(15) -0.0011(13) -0.0048(12) -0.0100(12)
    C8 0.0500(15) 0.0428(15) 0.0591(17) 0.0025(12) -0.0129(13) -0.0148(12)
    C9 0.0467(15) 0.0452(15) 0.0567(16) 0.0033(12) -0.0089(12) -0.0077(12)
    C10 0.0503(16) 0.0568(18) 0.0496(15) 0.0012(13) -0.0050(12) -0.0145(13)
    C11 0.0479(15) 0.0506(17) 0.0574(17) -0.0021(12) -0.0007(12) -0.0187(13)
    C12 0.073(2) 0.0423(16) 0.073(2) 0.0076(14) -0.0090(16) -0.0042(14)
    C13 0.082(2) 0.0547(18) 0.0540(17) 0.0067(16) -0.0181(15) -0.0105(14)
    C14 0.0536(17) 0.0574(19) 0.0694(19) -0.0020(14) 0.0002(14) -0.0120(15)
    C15 0.0547(17) 0.061(2) 0.0684(19) -0.0023(15) -0.0059(15) -0.0121(15)
    C16 0.0619(19) 0.0567(18) 0.0651(18) -0.0082(15) -0.0029(15) -0.0167(15)
    C17 0.0506(17) 0.0494(17) 0.077(2) 0.0035(13) 0.0046(15) -0.0106(15)
    C18 0.0506(16) 0.0512(17) 0.0626(17) -0.0125(13) 0.0054(13) -0.0165(13)
    C19 0.0490(17) 0.071(2) 0.073(2) -0.0028(15) -0.0025(14) -0.0155(16)
    C20 0.0600(19) 0.060(2) 0.078(2) 0.0078(15) 0.0071(16) -0.0132(17)
    C21 0.0648(19) 0.0600(19) 0.071(2) -0.0030(15) -0.0064(15) -0.0157(15)
    C22 0.098(3) 0.084(3) 0.081(2) -0.003(2) -0.033(2) -0.012(2)
_geom_special_details
;
All e.s.d.'s (except the e.s.d. in the dihedral angle between two l.s. planes)
are estimated using the full covariance matrix. The cell e.s.d.'s are taken
into account individually in the estimation of e.s.d.'s in distances, angles
and torsion angles; correlations between e.s.d.'s in cell parameters are only
used when they are defined by crystal symmetry. An approximate (isotropic)
treatment of cell e.s.d.'s is used for estimating e.s.d.'s involving l.s.
planes.
;
loop_
    _geom_bond_atom_site_label_1
    _geom_bond_atom_site_label_2
    _geom_bond_site_symmetry_2
    _geom_bond_distance
    _geom_bond_publ_flag
    N1 C5 . 1.378(3) ?
    N1 C8 . 1.426(3) ?
    N1 C21 . 1.500(4) ?
    N2 C20 . 1.321(4) ?
    N2 C16 . 1.323(4) ?
    O1 C1 . 1.208(4) ?
    C1 C2 . 1.461(4) ?
    C1 H1 . 0.9300 ?
    C2 C7 . 1.388(4) ?
    C2 C3 . 1.391(4) ?
    C3 C4 . 1.374(4) ?
    C3 H3 . 0.9300 ?
    C4 C5 . 1.402(4) ?
    C4 H4 . 0.9300 ?
    C5 C6 . 1.408(4) ?
    C6 C7 . 1.370(4) ?
    C6 H6 . 0.9300 ?
    C7 H7 . 0.9300 ?
    C8 C13 . 1.373(4) ?
    C8 C9 . 1.375(4) ?
    C9 C10 . 1.373(4) ?
    C9 H9 . 0.9300 ?
    C10 C11 . 1.375(4) ?
    C10 H10 . 0.9300 ?
    C11 C12 . 1.377(4) ?
    C11 C14 . 1.483(4) ?
    C12 C13 . 1.385(4) ?
    C12 H12 . 0.9300 ?
    C13 H13 . 0.9300 ?
    C14 C15 . 1.291(4) ?
    C14 H14 . 0.9300 ?
    C15 C18 . 1.473(4) ?
    C15 H15 . 0.9300 ?
    C16 C17 . 1.372(4) ?
    C16 H16 . 0.9300 ?
    C17 C18 . 1.391(4) ?
    C17 H17 . 0.9300 ?
    C18 C19 . 1.374(4) ?
    C19 C20 . 1.367(4) ?
    C19 H19 . 0.9300 ?
    C20 H20 . 0.9300 ?
    C21 C22 . 1.482(5) ?
    C21 H21A . 0.9700 ?
    C21 H21B . 0.9700 ?
    C22 H22A . 0.9600 ?
    C22 H22B . 0.9600 ?
    C22 H22C . 0.9600 ?
loop_
    _geom_angle_atom_site_label_1
    _geom_angle_atom_site_label_2
    _geom_angle_atom_site_label_3
    _geom_angle_site_symmetry_1
    _geom_angle_site_symmetry_3
    _geom_angle
    _geom_angle_publ_flag
    C5 N1 C8 . . 120.6(2) ?
    C5 N1 C21 . . 122.0(2) ?
    C8 N1 C21 . . 116.3(2) ?
    C20 N2 C16 . . 115.0(3) ?
    O1 C1 C2 . . 125.7(3) ?
    O1 C1 H1 . . 117.2 ?
    C2 C1 H1 . . 117.2 ?
    C7 C2 C3 . . 117.8(3) ?
    C7 C2 C1 . . 121.4(3) ?
    C3 C2 C1 . . 120.8(3) ?
    C4 C3 C2 . . 122.3(3) ?
    C4 C3 H3 . . 118.9 ?
    C2 C3 H3 . . 118.9 ?
    C3 C4 C5 . . 120.0(3) ?
    C3 C4 H4 . . 120.0 ?
    C5 C4 H4 . . 120.0 ?
    N1 C5 C4 . . 121.4(3) ?
    N1 C5 C6 . . 121.1(2) ?
    C4 C5 C6 . . 117.5(3) ?
    C7 C6 C5 . . 121.6(3) ?
    C7 C6 H6 . . 119.2 ?
    C5 C6 H6 . . 119.2 ?
    C6 C7 C2 . . 120.8(3) ?
    C6 C7 H7 . . 119.6 ?
    C2 C7 H7 . . 119.6 ?
    C13 C8 C9 . . 118.8(3) ?
    C13 C8 N1 . . 121.8(3) ?
    C9 C8 N1 . . 119.3(3) ?
    C10 C9 C8 . . 120.7(3) ?
    C10 C9 H9 . . 119.6 ?
    C8 C9 H9 . . 119.6 ?
    C9 C10 C11 . . 121.4(3) ?
    C9 C10 H10 . . 119.3 ?
    C11 C10 H10 . . 119.3 ?
    C10 C11 C12 . . 117.6(3) ?
    C10 C11 C14 . . 117.8(3) ?
    C12 C11 C14 . . 124.6(3) ?
    C11 C12 C13 . . 121.5(3) ?
    C11 C12 H12 . . 119.3 ?
    C13 C12 H12 . . 119.3 ?
    C8 C13 C12 . . 120.0(3) ?
    C8 C13 H13 . . 120.0 ?
    C12 C13 H13 . . 120.0 ?
    C15 C14 C11 . . 127.0(3) ?
    C15 C14 H14 . . 116.5 ?
    C11 C14 H14 . . 116.5 ?
    C14 C15 C18 . . 123.7(3) ?
    C14 C15 H15 . . 118.1 ?
    C18 C15 H15 . . 118.1 ?
    N2 C16 C17 . . 123.9(3) ?
    N2 C16 H16 . . 118.1 ?
    C17 C16 H16 . . 118.1 ?
    C16 C17 C18 . . 120.3(3) ?
    C16 C17 H17 . . 119.8 ?
    C18 C17 H17 . . 119.8 ?
    C19 C18 C17 . . 115.8(3) ?
    C19 C18 C15 . . 119.7(3) ?
    C17 C18 C15 . . 124.5(3) ?
    C20 C19 C18 . . 119.2(3) ?
    C20 C19 H19 . . 120.4 ?
    C18 C19 H19 . . 120.4 ?
    N2 C20 C19 . . 125.8(3) ?
    N2 C20 H20 . . 117.1 ?
    C19 C20 H20 . . 117.1 ?
    C22 C21 N1 . . 112.0(3) ?
    C22 C21 H21A . . 109.2 ?
    N1 C21 H21A . . 109.2 ?
    C22 C21 H21B . . 109.2 ?
    N1 C21 H21B . . 109.2 ?
    H21A C21 H21B . . 107.9 ?
    C21 C22 H22A . . 109.5 ?
    C21 C22 H22B . . 109.5 ?
    H22A C22 H22B . . 109.5 ?
    C21 C22 H22C . . 109.5 ?
    H22A C22 H22C . . 109.5 ?
    H22B C22 H22C . . 109.5 ?
loop_
    _geom_torsion_atom_site_label_1
    _geom_torsion_atom_site_label_2
    _geom_torsion_atom_site_label_3
    _geom_torsion_atom_site_label_4
    _geom_torsion_site_symmetry_1
    _geom_torsion_site_symmetry_2
    _geom_torsion_site_symmetry_3
    _geom_torsion_site_symmetry_4
    _geom_torsion
    _geom_torsion_publ_flag
    O1 C1 C2 C7 . . . . -0.4(5) ?
    O1 C1 C2 C3 . . . . 178.8(3) ?
    C7 C2 C3 C4 . . . . -0.2(5) ?
    C1 C2 C3 C4 . . . . -179.4(3) ?
    C2 C3 C4 C5 . . . . -0.4(5) ?
    C8 N1 C5 C4 . . . . -165.1(3) ?
    C21 N1 C5 C4 . . . . 2.2(4) ?
    C8 N1 C5 C6 . . . . 15.9(4) ?
    C21 N1 C5 C6 . . . . -176.8(3) ?
    C3 C4 C5 N1 . . . . -178.9(3) ?
    C3 C4 C5 C6 . . . . 0.1(4) ?
    N1 C5 C6 C7 . . . . 179.7(3) ?
    C4 C5 C6 C7 . . . . 0.7(4) ?
    C5 C6 C7 C2 . . . . -1.3(4) ?
    C3 C2 C7 C6 . . . . 1.0(4) ?
    C1 C2 C7 C6 . . . . -179.8(3) ?
    C5 N1 C8 C13 . . . . -122.4(3) ?
    C21 N1 C8 C13 . . . . 69.6(4) ?
    C5 N1 C8 C9 . . . . 61.7(4) ?
    C21 N1 C8 C9 . . . . -106.4(3) ?
    C13 C8 C9 C10 . . . . 0.6(4) ?
    N1 C8 C9 C10 . . . . 176.6(2) ?
    C8 C9 C10 C11 . . . . -1.1(4) ?
    C9 C10 C11 C12 . . . . 0.8(4) ?
    C9 C10 C11 C14 . . . . 179.9(3) ?
    C10 C11 C12 C13 . . . . 0.1(5) ?
    C14 C11 C12 C13 . . . . -178.9(3) ?
    C9 C8 C13 C12 . . . . 0.3(5) ?
    N1 C8 C13 C12 . . . . -175.7(3) ?
    C11 C12 C13 C8 . . . . -0.7(5) ?
    C10 C11 C14 C15 . . . . 160.8(3) ?
    C12 C11 C14 C15 . . . . -20.1(5) ?
    C11 C14 C15 C18 . . . . 180.0(3) ?
    C20 N2 C16 C17 . . . . 1.2(5) ?
    N2 C16 C17 C18 . . . . -1.3(5) ?
    C16 C17 C18 C19 . . . . -0.3(4) ?
    C16 C17 C18 C15 . . . . 179.3(3) ?
    C14 C15 C18 C19 . . . . 154.8(3) ?
    C14 C15 C18 C17 . . . . -24.9(5) ?
    C17 C18 C19 C20 . . . . 1.9(4) ?
    C15 C18 C19 C20 . . . . -177.8(3) ?
    C16 N2 C20 C19 . . . . 0.5(5) ?
    C18 C19 C20 N2 . . . . -2.1(5) ?
    C5 N1 C21 C22 . . . . 76.9(4) ?
    C8 N1 C21 C22 . . . . -115.3(3) ?
loop_
    _geom_hbond_atom_site_label_D
    _geom_hbond_atom_site_label_H
    _geom_hbond_atom_site_label_A
    _geom_hbond_site_symmetry_A
    _geom_hbond_distance_DH
    _geom_hbond_distance_HA
    _geom_hbond_distance_DA
    _geom_hbond_angle_DHA
    _geom_hbond_publ_flag
    C21 H21B O1 1_655 0.97 2.60 3.384(4) 138 yes
    C15 H15 O1 1_645 0.93 2.63 3.553(4) 175 yes
data_global
_journal_date_recd_electronic     2008-09-21
_journal_date_accepted     2008-09-28
_journal_name_full     'Acta Crystallographica, Section E'
_journal_year     2008
_journal_volume     64
_journal_issue     11
_journal_page_first     o2075
_journal_page_last     o2075
_journal_paper_category     QO
_journal_coeditor_code     CV2455
_publ_contact_author_name     'Dao-Fu Liu'
_publ_contact_author_address
;
Department of Chemistry
Huainan Normal University
Huainan 232001
People's Republic of China
and Department of Chemistry
Anhui University
Hefei 230039
People's Republic of China
;
_publ_contact_author_email     liudaofu1202@126.com
_publ_contact_author_fax     '086 0554 6673002'
_publ_contact_author_phone     '086 0554 6673002'
_publ_section_title
;
4-{Ethyl[(<i>E</i>)-4-(4-pyridylvinyl)phenyl]amino}benzaldehyde
;
loop_
    _publ_author_name
    _publ_author_address
    'Liu, Dao-Fu'
;
Department of Chemistry
Huainan Normal University
Huainan 232001
People's Republic of China
and Department of Chemistry
Anhui University
Hefei 230039
People's Republic of China
;
    'Chen, Yong-Hong'
;
Department of Chemistry
Huainan Normal University
Huainan 232001
People's Republic of China
;
    'Wang, Feng-Wu'
;
Department of Chemistry
Huainan Normal University
Huainan 232001
People's Republic of China
;
