# Supplementary material for: 4-{Eth­yl[(E)-4-(4-pyridylvin­yl)phenyl]­amino}benzaldehyde
Source: Acta Crystallogr Sect E Struct Rep Online. 2008 Oct 4;64(Pt 11):o2075. doi: 10.1107/S1600536808031358 (PMC2959691; doi:10.1107/S1600536808031358)
Supplement: Supplementary file 2 [file e-64-o2075-Isup2.hkl]

# 
# h,k,l, Fc-squared, Fo-squared, sigma(Fo-squared) and status flag 
# 
data_I
_shelx_title ' 080918a in P-1' 
_shelx_refln_list_code          4 
_shelx_F_calc_maximum      127.97 
_exptl_crystal_F_000       348.00 
_reflns_d_resolution_high  0.8407 
 
loop_ 
 _symmetry_equiv_pos_as_xyz 
 'x, y, z' 
 '-x, -y, -z' 
 
_cell_length_a     8.8338 
_cell_length_b     9.5747 
_cell_length_c    10.4722 
_cell_angle_alpha  86.621 
_cell_angle_beta   84.276 
_cell_angle_gamma  83.886 
 
_shelx_F_squared_multiplier     1.000 
 
loop_ 
 _refln_index_h 
 _refln_index_k 
 _refln_index_l 
 _refln_F_squared_calc 
 _refln_F_squared_meas 
 _refln_F_squared_sigma 
 _refln_observed_status 
   1   0   0      297.16      332.25      9.20 o 
   2   0   0     6070.88     5991.98    180.53 o 
   3   0   0     1119.15     1249.87     34.01 o 
   4   0   0       39.99       42.94      1.16 o 
   5   0   0      117.28      134.19      2.98 o 
   6   0   0       86.08       75.72      1.95 o 
   7   0   0       11.62       13.06      1.54 o 
   8   0   0       42.41       36.22      2.37 o 
   9   0   0        0.81        1.23      1.13 o 
  10   0   0       12.67       11.83      2.06 o 
 -10   1   0        6.54        5.66      1.54 o 
  -9   1   0       14.34        9.36      1.65 o 
  -8   1   0       11.73       12.96      1.65 o 
  -7   1   0      365.54      357.09     10.86 o 
  -6   1   0       25.63       26.69      1.13 o 
  -5   1   0        4.67        3.60      0.72 o 
  -4   1   0       18.05       26.65      1.34 o 
  -3   1   0      366.61      398.50     11.25 o 
  -2   1   0     3210.62     3367.60     90.71 o 
  -1   1   0      327.25      306.93      8.55 o 
   0   1   0       75.69       61.67      1.97 o 
   1   1   0      410.89      482.75     19.03 o 
   2   1   0     1241.58     1257.08     41.54 o 
   3   1   0     1552.33     1736.17     35.59 o 
   4   1   0     1802.61     1973.78     31.34 o 
   5   1   0      131.38      138.52      2.59 o 
   6   1   0      249.03      234.70      7.44 o 
   7   1   0       23.86       20.27      1.85 o 
   8   1   0      210.31      207.67      7.12 o 
   9   1   0       12.73       14.81      1.85 o 
  10   1   0       10.38       14.71      2.06 o 
 -10   2   0        8.01       11.42      1.95 o 
  -9   2   0       30.64       25.82      2.26 o 
  -8   2   0        0.94        0.31      1.03 o 
  -7   2   0       11.04        8.84      0.98 o 
  -6   2   0      173.06      168.06      5.57 o 
  -5   2   0      196.27      194.05      6.09 o 
  -4   2   0      129.92      159.31      5.06 o 
  -3   2   0       42.93       64.46      2.37 o 
  -2   2   0      197.18      222.79      6.53 o 
  -1   2   0      156.31      160.84      4.87 o 
   0   2   0      492.35      389.58     11.03 o 
   1   2   0     1374.18     1409.38     57.82 o 
   2   2   0     2310.20     2172.01     39.23 o 
   3   2   0        7.72        8.50      0.45 o 
   4   2   0      427.16      415.29      6.91 o 
   5   2   0      364.91      418.95     10.15 o 
   6   2   0       25.62       20.54      1.16 o 
   7   2   0       23.73       17.28      1.75 o 
   8   2   0       52.06       57.42      3.09 o 
   9   2   0       20.99       16.87      1.95 o 
  10   2   0       25.52       23.45      2.37 o 
  -9   3   0        2.64        2.37      1.23 o 
  -8   3   0        0.15       -0.21      1.03 o 
  -7   3   0       14.77       14.19      1.54 o 
  -6   3   0       18.86       15.74      1.44 o 
  -5   3   0       44.72       38.90      2.06 o 
  -4   3   0      200.74      220.68      6.82 o 
  -3   3   0     1115.15     1228.58     33.81 o 
  -2   3   0      509.86      523.67     14.85 o 
  -1   3   0      786.02      777.95     14.06 o 
   1   3   0      270.06      260.07      7.80 o 
   2   3   0      231.39      195.85      4.43 o 
   3   3   0        1.38        2.67      0.44 o 
   4   3   0        0.62        0.00      0.82 o 
   5   3   0       94.76       89.80      2.51 o 
   6   3   0       16.44       14.50      1.05 o 
   7   3   0       15.77       11.81      1.13 o 
   8   3   0        0.43       -1.23      1.03 o 
   9   3   0        2.27        2.67      1.34 o 
  10   3   0        0.53        3.29      1.54 o 
  -9   4   0        4.31        3.19      1.44 o 
  -8   4   0        4.01        3.50      1.44 o 
  -7   4   0        7.52        7.20      1.44 o 
  -6   4   0        3.72        2.37      1.03 o 
  -5   4   0       37.61       45.07      2.37 o 
  -4   4   0        5.91        5.86      0.93 o 
  -3   4   0        1.34        1.54      0.62 o 
  -2   4   0      187.90      204.24      6.51 o 
  -1   4   0        0.73       -1.08      0.98 o 
   0   4   0      686.64      720.74     20.39 o 
   1   4   0      107.23      138.99      4.75 o 
   2   4   0        3.81        3.27      0.47 o 
   3   4   0      108.34       94.54      3.45 o 
   4   4   0       25.42       23.05      1.05 o 
   5   4   0      160.09      171.52      4.23 o 
   6   4   0       35.86       37.94      1.64 o 
   7   4   0        0.76        0.30      0.69 o 
   8   4   0       14.74       13.82      1.27 o 
   9   4   0        2.44        1.23      1.34 o 
  10   4   0        0.00        0.10      1.44 o 
  -8   5   0        1.03       -0.51      1.23 o 
  -7   5   0       58.46       45.59      2.78 o 
  -6   5   0       21.74       14.50      1.75 o 
  -5   5   0        7.02        4.73      1.13 o 
  -4   5   0        0.37        0.00      0.82 o 
  -3   5   0       73.56       70.44      3.09 o 
  -2   5   0      112.85      120.93      4.54 o 
  -1   5   0       47.23       52.95      1.66 o 
   0   5   0        4.10        3.39      0.93 o 
   1   5   0      452.60      476.59     14.15 o 
   2   5   0       24.17       21.15      1.39 o 
   3   5   0       95.35       91.76      2.59 o 
   4   5   0      124.93      107.27      5.41 o 
   5   5   0        1.37        1.85      0.65 o 
   6   5   0        1.93        0.54      0.61 o 
   7   5   0       14.35       14.11      1.23 o 
   8   5   0       11.84       10.98      1.29 o 
   9   5   0        0.05       -1.23      1.13 o 
  -8   6   0       22.42       20.47      2.37 o 
  -7   6   0        3.00        2.16      1.44 o 
  -6   6   0       64.95       73.59      3.71 o 
  -5   6   0        4.69        7.40      1.54 o 
  -4   6   0       13.80       15.33      1.85 o 
  -3   6   0      144.94      139.50      5.36 o 
  -2   6   0       13.86       15.12      1.65 o 
  -1   6   0        0.08        0.27      0.42 o 
   0   6   0       33.23       31.28      2.16 o 
   1   6   0      215.25      213.24      7.34 o 
   2   6   0       81.52       66.46      2.21 o 
   3   6   0       41.42       41.69      1.67 o 
   4   6   0        1.17        0.61      0.57 o 
   5   6   0       18.28       15.04      1.11 o 
   6   6   0        0.00       -0.92      0.61 o 
   7   6   0       46.52       54.81      2.21 o 
   8   6   0        1.28        2.06      1.44 o 
   9   6   0        2.39        4.42      1.75 o 
  -7   7   0        9.12        7.51      1.95 o 
  -6   7   0       10.63       10.18      1.85 o 
  -5   7   0       53.09       47.65      3.09 o 
  -4   7   0        5.90        7.61      1.75 o 
  -3   7   0       55.10       45.80      3.09 o 
  -2   7   0       31.79       30.25      2.57 o 
  -1   7   0       30.65       35.48      1.53 o 
   1   7   0        0.44       -0.41      0.82 o 
   2   7   0        0.31       -0.79      0.54 o 
   3   7   0        0.00       -0.48      0.54 o 
   4   7   0      147.36      138.65      5.67 o 
   5   7   0      139.97      135.52      5.67 o 
   6   7   0        0.20       -1.39      0.93 o 
   7   7   0        0.28       -0.41      1.23 o 
   8   7   0        1.75        0.41      1.54 o 
  -6   8   0       15.21        9.56      1.95 o 
  -5   8   0        5.03        4.73      1.65 o 
  -4   8   0       22.33       19.75      2.26 o 
  -3   8   0       28.28       23.45      2.47 o 
  -2   8   0      791.01      798.67     23.63 o 
  -1   8   0      400.50      377.82      7.90 o 
   0   8   0       53.13       44.38      1.88 o 
   1   8   0      175.35      188.22      7.22 o 
   2   8   0       36.76       39.72      2.88 o 
   3   8   0       14.30       15.63      2.16 o 
   4   8   0       80.48       76.91      4.12 o 
   5   8   0       11.24       11.11      1.95 o 
   6   8   0        0.02        0.62      1.44 o 
   7   8   0       30.20       38.16      3.29 o 
   8   8   0        0.36       -0.62      1.44 o 
  -5   9   0        0.00       -0.72      1.44 o 
  -4   9   0       13.75       12.86      2.26 o 
  -3   9   0        0.17        0.62      1.34 o 
  -2   9   0       40.84       43.01      3.09 o 
  -1   9   0        8.13        7.82      1.75 o 
   0   9   0        0.46       -0.10      0.72 o 
   1   9   0        1.97        2.78      1.75 o 
   2   9   0      133.08      151.87      6.59 o 
   3   9   0       12.08       10.18      2.06 o 
   4   9   0       27.25       32.81      2.88 o 
   5   9   0        7.07        5.45      1.85 o 
   6   9   0       31.19       46.39      3.70 o 
   7   9   0        0.50       -0.51      1.44 o 
  -4  10   0        0.02       -0.82      1.54 o 
  -3  10   0        5.78        5.04      1.75 o 
  -2  10   0        3.53        9.67      1.95 o 
  -1  10   0       31.71       31.79      2.67 o 
   0  10   0       34.41       30.36      1.70 o 
   1  10   0        1.13       -0.16      0.72 o 
   2  10   0       28.83       24.79      2.98 o 
   3  10   0        6.90        2.88      1.75 o 
   4  10   0        5.71        7.71      2.16 o 
   5  10   0        0.03        0.62      1.54 o 
  -1  11   0       10.81        9.87      1.95 o 
   0  11   0        6.65        6.46      1.09 o 
   1  11   0        0.03        0.51      0.76 o 
   2  11   0        0.09       -1.23      1.54 o 
   3  11   0        1.04       -0.72      1.75 o 
  -3 -11   1        7.93        5.86      2.16 o 
  -2 -11   1       13.05       12.75      2.57 o 
  -1 -11   1       12.61       13.49      1.33 o 
   0 -11   1        2.52        2.81      0.91 o 
   1 -11   1       12.93       13.27      2.16 o 
  -5 -10   1        0.43       -0.21      1.65 o 
  -4 -10   1       14.01       15.43      2.57 o 
  -3 -10   1        0.67       -1.03      1.44 o 
  -2 -10   1        0.30       -0.21      1.54 o 
   0 -10   1        6.26        5.91      1.13 o 
   1 -10   1       11.12        8.23      1.75 o 
   2 -10   1        1.45        0.41      1.34 o 
   3 -10   1        0.77        2.06      1.65 o 
  -6  -9   1       35.67       35.18      3.19 o 
  -5  -9   1       55.41       68.02      4.12 o 
  -4  -9   1        8.31        9.05      2.06 o 
  -3  -9   1       92.15       94.01      4.94 o 
  -2  -9   1        0.05       -1.75      1.34 o 
  -1  -9   1      155.03      156.77      6.80 o 
   0  -9   1       33.18       21.79      1.43 o 
   1  -9   1       54.95       48.93      3.04 o 
   2  -9   1       30.97       31.79      2.67 o 
   3  -9   1        2.75        0.21      1.34 o 
   4  -9   1        8.82        9.98      1.95 o 
   5  -9   1        3.97        6.07      2.06 o 
  -7  -8   1       11.74       16.97      2.47 o 
  -6  -8   1        1.83        1.54      1.44 o 
  -5  -8   1       87.69      106.56      5.15 o 
  -4  -8   1       27.75       32.51      2.88 o 
  -3  -8   1        9.59        8.54      1.85 o 
  -2  -8   1       59.06       67.73      3.81 o 
  -1  -8   1       18.06       13.17      2.06 o 
   0  -8   1       13.15        7.97      1.02 o 
   1  -8   1       41.49       31.42      1.65 o 
   2  -8   1      126.62      139.10      5.87 o 
   3  -8   1      112.41       89.92      4.53 o 
   4  -8   1        1.56        1.03      1.34 o 
   5  -8   1        0.09       -0.21      1.34 o 
   6  -8   1        0.05       -0.82      1.44 o 
  -8  -7   1        0.48        0.31      1.44 o 
  -7  -7   1        0.39       -1.34      1.23 o 
  -6  -7   1        3.21        0.21      1.34 o 
  -5  -7   1       65.65       69.89      3.81 o 
  -4  -7   1       10.23        8.43      1.54 o 
  -3  -7   1        0.02       -1.13      0.93 o 
  -2  -7   1      106.14      118.90      5.05 o 
  -1  -7   1       26.61       29.63      2.37 o 
   0  -7   1        5.02        3.70      1.23 o 
   1  -7   1       56.02       59.71      2.05 o 
   2  -7   1       11.68       13.88      1.95 o 
   3  -7   1      177.60      191.93      7.12 o 
   4  -7   1       51.49       51.35      3.29 o 
   5  -7   1        1.17        0.10      1.23 o 
   6  -7   1       38.62       37.45      2.98 o 
   7  -7   1        0.80       -0.10      1.44 o 
  -9  -6   1        2.22        0.31      1.34 o 
  -8  -6   1        3.15        4.22      1.65 o 
  -7  -6   1        1.23        0.82      1.23 o 
  -6  -6   1        0.75       -0.31      1.03 o 
  -5  -6   1        0.31       -0.51      0.82 o 
  -4  -6   1       72.91       79.00      3.55 o 
  -3  -6   1       45.66       47.82      1.71 o 
  -2  -6   1       47.52       57.42      2.37 o 
  -1  -6   1        1.78        4.32      1.13 o 
   0  -6   1        2.93        0.62      0.82 o 
   1  -6   1        0.38        1.88      1.13 o 
   2  -6   1       36.66       36.84      2.37 o 
   3  -6   1       32.61       35.60      2.37 o 
   4  -6   1        0.01       -0.41      0.93 o 
   5  -6   1       16.33       12.03      1.75 o 
   6  -6   1       12.98       12.14      1.85 o 
   7  -6   1        3.07        3.39      1.44 o 
   8  -6   1        3.80        1.44      1.54 o 
  -9  -5   1        2.06       -1.13      1.23 o 
  -8  -5   1        1.59        2.57      1.34 o 
  -7  -5   1        2.60        0.76      0.76 o 
  -6  -5   1        0.82        1.34      0.69 o 
  -5  -5   1        0.33        0.29      0.57 o 
  -4  -5   1        1.52        0.25      0.57 o 
  -3  -5   1        0.06       -0.26      0.67 o 
  -2  -5   1        1.63        1.79      0.72 o 
  -1  -5   1      470.07      447.82     13.53 o 
   0  -5   1        2.40        1.85      0.82 o 
   1  -5   1       23.31       28.92      1.19 o 
   2  -5   1        6.09        8.74      1.23 o 
   3  -5   1        2.18        0.51      0.72 o 
   4  -5   1        0.01       -0.82      0.72 o 
   5  -5   1        7.99        4.42      1.13 o 
   6  -5   1       17.38       12.24      1.65 o 
   7  -5   1        5.29        5.24      1.44 o 
   8  -5   1        0.12        0.82      1.23 o 
  -9  -4   1        0.31        0.31      1.23 o 
  -8  -4   1        0.50       -0.10      1.13 o 
  -7  -4   1        1.25        1.03      1.13 o 
  -6  -4   1       48.06       53.97      5.45 o 
  -5  -4   1       11.49       12.62      0.94 o 
  -4  -4   1        0.26       -0.39      0.26 o 
  -3  -4   1      106.14       94.46      1.91 o 
  -2  -4   1       14.10       13.53      0.58 o 
  -1  -4   1      247.32      278.63      5.84 o 
   0  -4   1      138.87      125.48      4.44 o 
   1  -4   1       16.51       17.30      0.89 o 
   2  -4   1       59.52       83.73      3.40 o 
   3  -4   1       10.50       19.13      1.44 o 
   4  -4   1       26.78       21.50      1.65 o 
   5  -4   1        2.84        3.29      0.93 o 
   6  -4   1        0.43        0.41      0.93 o 
   7  -4   1       36.14       32.10      2.26 o 
   8  -4   1        1.05       -0.41      1.13 o 
   9  -4   1        5.91        6.58      1.65 o 
 -10  -3   1       20.56       22.63      2.57 o 
  -9  -3   1        1.48        1.44      1.23 o 
  -8  -3   1        0.07       -1.39      0.93 o 
  -7  -3   1       57.80       53.32      2.98 o 
  -6  -3   1       34.56       33.96      2.16 o 
  -5  -3   1       47.65       45.61      1.34 o 
  -4  -3   1      265.03      286.50      6.97 o 
  -3  -3   1       51.54       66.03      1.39 o 
  -2  -3   1       49.78       34.43      0.86 o 
  -1  -3   1      148.00      165.72      2.98 o 
   0  -3   1     1890.65     1718.17     32.34 o 
   1  -3   1      182.34      213.07      4.24 o 
   2  -3   1      125.27      116.67      4.03 o 
   3  -3   1      665.61      748.55     21.05 o 
   4  -3   1      158.67      159.05      5.26 o 
   5  -3   1       11.89       13.89      1.34 o 
   6  -3   1        7.31        6.58      1.13 o 
   7  -3   1       50.31       46.62      2.57 o 
   8  -3   1        0.14       -1.34      0.93 o 
   9  -3   1        0.18       -1.03      1.13 o 
 -10  -2   1       35.01       30.35      2.67 o 
  -9  -2   1        0.52        1.13      1.13 o 
  -8  -2   1       40.60       34.47      2.47 o 
  -7  -2   1       84.99       74.56      3.40 o 
  -6  -2   1       88.38       82.71      3.40 o 
  -5  -2   1      457.69      440.37      8.67 o 
  -4  -2   1       11.50       18.46      1.10 o 
  -3  -2   1        0.00        0.21      0.15 o 
  -2  -2   1       13.53        4.63      0.36 o 
  -1  -2   1     5214.52     5479.77    145.38 o 
   0  -2   1      600.37      531.89     10.25 o 
   1  -2   1        6.50        8.54      0.72 o 
   2  -2   1      662.29      728.04     20.16 o 
   3  -2   1      624.82      633.19     17.72 o 
   4  -2   1       19.80       39.92      1.85 o 
   5  -2   1       94.00      100.26      3.61 o 
   6  -2   1      122.28      112.03      4.12 o 
   7  -2   1        4.23        2.47      0.93 o 
   8  -2   1       34.37       32.41      2.26 o 
   9  -2   1        4.06        4.42      1.44 o 
  10  -2   1        4.97        4.32      1.54 o 
 -10  -1   1       43.41       37.24      2.78 o 
  -9  -1   1        2.49        4.11      1.44 o 
  -8  -1   1      100.89       87.44      3.91 o 
  -7  -1   1      122.73      101.40      4.12 o 
  -6  -1   1       57.46       71.55      2.99 o 
  -5  -1   1      747.89      726.51     13.88 o 
  -4  -1   1      436.12      467.01      9.03 o 
  -3  -1   1        3.97        6.87      0.62 o 
  -2  -1   1     9916.15    10128.45    261.98 o 
  -1  -1   1     1009.32      989.48     26.55 o 
   0  -1   1        0.10        4.52      0.31 o 
   1  -1   1       96.39      106.56      2.17 o 
   2  -1   1      785.28      834.72     16.99 o 
   3  -1   1       22.00       24.70      1.13 o 
   4  -1   1        0.10       -0.31      0.31 o 
   5  -1   1       16.91       11.52      1.03 o 
   6  -1   1       86.77       69.32      2.88 o 
   7  -1   1       85.03       83.41      3.50 o 
   8  -1   1       34.04       32.10      2.26 o 
   9  -1   1       34.38       30.14      2.26 o 
  10  -1   1        1.75        1.03      1.23 o 
 -10   0   1        2.15        0.31      1.34 o 
  -9   0   1        0.18        0.51      1.03 o 
  -8   0   1        1.20        1.34      1.13 o 
  -7   0   1      368.75      351.63     10.76 o 
  -6   0   1       31.18       27.46      1.06 o 
  -5   0   1       72.57       72.76      1.85 o 
  -4   0   1      138.65      131.40      3.10 o 
  -3   0   1     1234.35     1233.89     23.19 o 
  -2   0   1       46.95       53.20      1.20 o 
  -1   0   1        2.25        0.82      0.21 o 
   1   0   1      359.81      343.17      5.55 o 
   2   0   1     2988.28     3131.03    100.91 o 
   3   0   1       95.73       98.04      2.32 o 
   4   0   1       68.99       77.01      2.02 o 
   5   0   1      204.31      210.99      5.12 o 
   6   0   1       28.05       25.72      1.65 o 
   7   0   1       23.04       18.11      1.75 o 
   8   0   1      170.78      178.26      6.29 o 
   9   0   1       14.24       15.53      1.85 o 
  10   0   1       14.39       12.65      1.95 o 
 -10   1   1        3.84        6.99      1.75 o 
  -9   1   1        6.43        4.22      1.34 o 
  -8   1   1        6.38        4.22      1.23 o 
  -7   1   1       19.35       18.82      1.75 o 
  -6   1   1        3.88        5.03      0.61 o 
  -5   1   1      118.40      101.47      3.51 o 
  -4   1   1      696.36      783.82     16.82 o 
  -3   1   1      660.39      610.68     16.36 o 
  -2   1   1       26.99       27.67      0.76 o 
  -1   1   1      460.72      469.77      8.93 o 
   0   1   1       33.52       35.59      1.13 o 
   1   1   1     2605.04     2656.27     42.70 o 
   2   1   1       39.66       55.90      1.44 o 
   3   1   1     1510.13     1478.94     29.87 o 
   4   1   1      127.72      120.36      2.20 o 
   5   1   1      375.08      350.19      5.88 o 
   6   1   1        1.50        4.76      1.23 o 
   7   1   1        1.13       -1.23      0.93 o 
   8   1   1       22.14       24.89      2.16 o 
   9   1   1        5.48        4.42      1.34 o 
  10   1   1        5.03        3.19      1.34 o 
  -9   2   1        1.40        3.08      1.34 o 
  -8   2   1        0.85        0.21      1.03 o 
  -7   2   1        0.86        0.24      0.57 o 
  -6   2   1        1.29        2.56      0.93 o 
  -5   2   1       18.65       21.18      1.02 o 
  -4   2   1       41.32       29.75      1.44 o 
  -3   2   1       29.30       25.42      1.24 o 
  -2   2   1       28.76       23.16      1.03 o 
  -1   2   1      167.02      158.03      4.67 o 
   0   2   1       27.21       19.98      0.93 o 
   1   2   1      209.58      202.77      5.93 o 
   2   2   1      191.22      157.64      3.54 o 
   3   2   1      204.38      189.31      6.37 o 
   4   2   1     1260.85     1370.80     27.92 o 
   5   2   1      126.13      102.30      3.09 o 
   6   2   1        0.05        0.38      0.49 o 
   7   2   1       16.40       13.07      3.14 o 
   8   2   1       20.58       15.53      1.85 o 
   9   2   1        0.01        0.62      1.03 o 
  10   2   1       15.97       17.48      2.16 o 
  -9   3   1        0.00       -1.70      1.13 o 
  -8   3   1        8.19        4.11      1.34 o 
  -7   3   1        6.55        3.77      0.76 o 
  -6   3   1        2.29        0.93      0.82 o 
  -5   3   1        0.03        0.10      0.62 o 
  -4   3   1       43.78       51.05      2.16 o 
  -3   3   1      661.89      783.48     21.77 o 
  -2   3   1       48.90       40.27      1.75 o 
  -1   3   1       16.65       10.39      0.82 o 
   0   3   1       54.73       51.74      1.96 o 
   1   3   1       40.38       37.18      1.65 o 
   2   3   1      174.68      172.06      3.98 o 
   3   3   1        8.11        8.29      0.61 o 
   4   3   1      117.03      126.07      3.20 o 
   5   3   1        0.00       -0.36      0.39 o 
   6   3   1       44.58       52.39      3.34 o 
   7   3   1       22.32       16.97      1.24 o 
   8   3   1        0.08       -0.92      0.61 o 
   9   3   1        0.22       -1.03      1.03 o 
  10   3   1        0.37        0.10      1.23 o 
  -9   4   1        3.09       -0.10      1.44 o 
  -8   4   1        2.02        2.67      1.34 o 
  -7   4   1        0.98        0.38      0.72 o 
  -6   4   1        5.68        2.98      1.03 o 
  -5   4   1       55.10       51.16      2.47 o 
  -4   4   1       16.78       21.81      1.54 o 
  -3   4   1       24.89       33.75      1.75 o 
  -2   4   1       18.86       13.79      1.13 o 
  -1   4   1        1.21        3.39      0.72 o 
   0   4   1      972.44      967.49     26.92 o 
   1   4   1       40.98       48.80      2.16 o 
   2   4   1        3.63        2.76      0.47 o 
   3   4   1        0.92       -0.42      0.32 o 
   4   4   1        3.78        4.32      0.61 o 
   5   4   1       27.46       20.86      1.16 o 
   6   4   1       36.34       36.87      1.64 o 
   7   4   1       12.01       13.56      1.16 o 
   8   4   1        4.22        2.62      0.87 o 
   9   4   1        2.88       -0.32      0.91 o 
  10   4   1        1.01       -0.10      1.23 o 
  -8   5   1        6.74        5.57      1.13 o 
  -7   5   1        8.62       11.11      1.75 o 
  -6   5   1        0.78       -1.39      0.93 o 
  -5   5   1        0.02       -0.62      0.93 o 
  -4   5   1        9.81        8.02      1.23 o 
  -3   5   1      120.68      139.27      4.95 o 
  -2   5   1      192.66      203.57      6.71 o 
  -1   5   1       91.23       64.05      2.37 o 
   0   5   1       17.34       11.32      1.23 o 
   1   5   1      905.55     1119.24     31.36 o 
   2   5   1       68.49       68.94      2.19 o 
   3   5   1      290.70      298.32      6.83 o 
   4   5   1      173.40      147.27      7.38 o 
   5   5   1      100.27      101.90      2.99 o 
   6   5   1        7.72        5.59      0.91 o 
   7   5   1        2.12        1.49      0.80 o 
   8   5   1       18.45       18.53      2.06 o 
   9   5   1        0.27       -0.86      0.91 o 
  -8   6   1        2.78        2.34      1.08 o 
  -7   6   1       45.79       43.93      2.88 o 
  -6   6   1      122.47      125.57      5.05 o 
  -5   6   1       17.70       16.66      2.06 o 
  -4   6   1       32.15       32.20      2.37 o 
  -3   6   1      303.18      360.16     11.17 o 
  -2   6   1       70.30       71.57      3.30 o 
  -1   6   1       45.52       44.55      1.58 o 
   1   6   1       49.02       49.51      2.68 o 
   2   6   1       27.61       26.44      1.95 o 
   3   6   1       29.00       26.64      1.34 o 
   4   6   1      180.82      178.04      4.59 o 
   5   6   1      105.52       99.87      5.05 o 
   6   6   1       30.53       29.99      1.64 o 
   7   6   1        2.78        2.57      0.87 o 
   8   6   1        0.93        0.58      0.91 o 
   9   6   1       26.93       27.26      1.85 o 
  -7   7   1        7.14        6.17      1.75 o 
  -6   7   1       30.47       27.88      2.47 o 
  -5   7   1       82.41       82.26      4.02 o 
  -4   7   1      142.56      139.33      5.57 o 
  -3   7   1     1078.22     1188.03     33.70 o 
  -2   7   1       62.17       73.91      3.81 o 
  -1   7   1      297.52      283.69      6.05 o 
   0   7   1        0.19       -0.56      0.54 o 
   1   7   1       25.32       23.04      2.06 o 
   2   7   1       74.11       82.07      3.91 o 
   3   7   1        7.83        7.38      0.98 o 
   4   7   1       38.39       40.09      2.37 o 
   5   7   1       75.13       75.97      2.73 o 
   6   7   1       27.31       32.02      2.83 o 
   7   7   1        0.63        0.02      0.83 o 
   8   7   1       12.95       13.27      2.26 o 
  -6   8   1        1.74        1.75      1.44 o 
  -5   8   1       32.44       38.17      2.88 o 
  -4   8   1       11.36       12.24      1.95 o 
  -3   8   1        6.22        3.29      1.44 o 
  -2   8   1       20.94       26.02      2.57 o 
  -1   8   1      208.53      209.25      7.53 o 
   0   8   1      296.34      276.49      5.97 o 
   1   8   1      181.02      170.60      6.70 o 
   2   8   1       12.10       16.87      2.26 o 
   3   8   1      114.10      107.91      3.42 o 
   4   8   1        7.79        8.84      1.75 o 
   5   8   1       93.89      101.94      4.94 o 
   6   8   1       13.75        6.27      1.95 o 
   7   8   1       16.06       17.07      2.47 o 
   8   8   1        0.49       -0.10      1.44 o 
  -5   9   1       13.02       16.35      2.37 o 
  -4   9   1        0.26       -0.51      1.34 o 
  -3   9   1        2.12        2.57      1.44 o 
  -2   9   1        8.34        9.87      1.85 o 
  -1   9   1        0.58        0.31      1.23 o 
   0   9   1        6.61        5.59      1.01 o 
   1   9   1       38.84       33.03      2.88 o 
   2   9   1       27.19       30.35      2.88 o 
   3   9   1       34.65       30.35      2.88 o 
   4   9   1       23.58       23.14      2.47 o 
   5   9   1        4.88        6.99      1.95 o 
   6   9   1       34.52       46.50      3.50 o 
   7   9   1        8.38        6.89      1.95 o 
  -3  10   1        5.34        6.48      1.95 o 
  -2  10   1        0.00        0.41      1.34 o 
  -1  10   1        0.12       -0.41      1.13 o 
   0  10   1        1.29        0.47      0.72 o 
   1  10   1        7.37        4.79      1.13 o 
   2  10   1       24.40       28.49      2.88 o 
   3  10   1        0.28       -1.03      1.44 o 
   4  10   1        3.30        3.39      1.75 o 
   5  10   1        0.01       -1.65      1.34 o 
  -1  11   1        7.87        6.99      1.85 o 
   0  11   1        1.98        2.10      0.86 o 
   1  11   1        0.06       -0.41      0.67 o 
   2  11   1        1.78        0.93      1.65 o 
   3  11   1        0.91        0.51      1.75 o 
  -2 -11   2        7.82        6.89      2.26 o 
  -1 -11   2        0.54        1.58      0.94 o 
   0 -11   2        0.02        0.26      0.83 o 
  -5 -10   2        5.22        4.83      1.95 o 
  -4 -10   2        1.52        0.93      1.65 o 
  -3 -10   2        8.32        9.46      2.26 o 
  -2 -10   2        5.10        4.83      1.95 o 
   0 -10   2       27.97       33.21      1.80 o 
   1 -10   2        6.48        2.74      1.04 o 
   2 -10   2        6.57        4.83      1.75 o 
   3 -10   2        7.71        4.73      1.75 o 
  -6  -9   2        3.29        8.02      1.95 o 
  -5  -9   2        2.90        2.98      1.65 o 
  -4  -9   2       16.80       20.88      2.67 o 
  -3  -9   2        5.10        2.37      1.65 o 
  -2  -9   2        0.02       -1.65      1.23 o 
  -1  -9   2       34.03       35.18      3.09 o 
   0  -9   2       22.28       17.08      2.42 o 
   1  -9   2      168.08      144.12      3.90 o 
   2  -9   2       61.25       45.18      3.19 o 
   3  -9   2        0.02       -0.21      1.54 o 
   4  -9   2        0.77        2.47      1.54 o 
   5  -9   2        0.27       -0.10      1.54 o 
  -7  -8   2        0.30        0.31      1.44 o 
  -6  -8   2        1.49        1.03      1.44 o 
  -5  -8   2       68.16       74.42      4.22 o 
  -4  -8   2       24.18       25.20      2.57 o 
  -3  -8   2        4.27        2.06      1.34 o 
  -2  -8   2        8.91        7.92      1.75 o 
  -1  -8   2        5.40        6.07      1.65 o 
   0  -8   2        1.62        0.72      0.65 o 
   1  -8   2        3.02        2.00      0.79 o 
   2  -8   2        0.12        0.51      1.23 o 
   3  -8   2       16.81        8.74      1.85 o 
   4  -8   2        1.04       -0.62      1.34 o 
   5  -8   2        0.74        1.85      1.44 o 
   6  -8   2        0.07       -0.31      1.44 o 
  -8  -7   2        0.11       -0.51      1.54 o 
  -7  -7   2        7.54        8.43      1.95 o 
  -6  -7   2        0.00       -0.72      1.13 o 
  -5  -7   2       19.34       17.38      2.16 o 
  -4  -7   2        0.45       -0.51      1.03 o 
  -3  -7   2        7.14        7.61      1.44 o 
  -2  -7   2        0.00        1.54      1.03 o 
  -1  -7   2       25.54       18.00      1.95 o 
   0  -7   2        0.16        1.03      1.13 o 
   1  -7   2       16.20       10.14      1.39 o 
   2  -7   2      250.51      272.12      9.29 o 
   3  -7   2       92.41       84.45      4.22 o 
   4  -7   2        0.17       -0.10      1.13 o 
   5  -7   2        3.87        1.13      1.23 o 
   6  -7   2       14.17       10.70      1.95 o 
   7  -7   2        0.01        0.72      1.44 o 
  -9  -6   2        0.05        0.21      1.65 o 
  -8  -6   2        4.22        5.76      1.75 o 
  -7  -6   2        9.08        7.61      1.75 o 
  -6  -6   2        8.14        6.48      1.65 o 
  -5  -6   2       30.88       25.10      2.26 o 
  -4  -6   2       23.65       24.14      1.44 o 
  -3  -6   2       18.07       17.32      1.70 o 
  -2  -6   2        3.11        1.84      0.62 o 
  -1  -6   2      243.01      268.49      8.99 o 
   0  -6   2       34.72       26.24      2.16 o 
   1  -6   2       14.70        9.80      0.94 o 
   2  -6   2        6.67        3.81      1.13 o 
   3  -6   2        1.59        1.75      1.03 o 
   4  -6   2        5.72        4.73      1.34 o 
   5  -6   2        3.20        1.75      1.23 o 
   6  -6   2       59.21       62.99      3.50 o 
   7  -6   2       12.23        8.64      1.75 o 
   8  -6   2        0.88       -1.95      1.34 o 
  -9  -5   2        0.63        0.62      1.34 o 
  -8  -5   2       21.11       27.87      2.47 o 
  -7  -5   2        7.96        6.99      1.75 o 
  -6  -5   2        8.12        3.81      1.34 o 
  -5  -5   2       24.26       25.23      2.01 o 
  -4  -5   2        0.10        0.16      0.33 o 
  -3  -5   2       89.34       92.83      2.00 o 
  -2  -5   2        3.74        2.16      1.57 o 
  -1  -5   2       68.39       61.80      3.08 o 
   0  -5   2       23.97       12.85      1.39 o 
   1  -5   2        0.04       -0.09      0.39 o 
   2  -5   2       98.49       76.88      3.40 o 
   3  -5   2       89.10      113.32      4.53 o 
   4  -5   2       27.83       37.04      2.26 o 
   5  -5   2        0.21        1.13      0.93 o 
   6  -5   2        6.19        6.89      1.54 o 
   7  -5   2       20.35       18.31      2.06 o 
   8  -5   2        1.26        1.13      1.34 o 
  -9  -4   2        0.47       -1.13      1.13 o 
  -8  -4   2       20.84       19.95      2.16 o 
  -7  -4   2        4.85        6.79      1.44 o 
  -6  -4   2       55.88       54.14      2.98 o 
  -5  -4   2      184.70      179.87      6.29 o 
  -4  -4   2        3.66        4.70      0.94 o 
  -3  -4   2       90.94       97.14      2.01 o 
  -2  -4   2       73.99       76.73      1.64 o 
  -1  -4   2        6.75        1.95      0.26 o 
   0  -4   2        4.32        4.81      0.61 o 
   1  -4   2      722.15      715.08     10.93 o 
   2  -4   2     1516.23     1626.49     44.84 o 
   3  -4   2       36.33       43.74      2.37 o 
   4  -4   2       52.48       50.23      2.57 o 
   5  -4   2       40.28       43.12      2.37 o 
   6  -4   2        4.73        4.32      1.13 o 
   7  -4   2       10.51        9.26      1.54 o 
   8  -4   2        1.00        0.51      1.13 o 
   9  -4   2        2.76        3.50      1.54 o 
  -9  -3   2        8.04        3.70      1.44 o 
  -8  -3   2        9.37        6.48      1.65 o 
  -7  -3   2        9.00        5.55      1.44 o 
  -6  -3   2        0.70       -0.82      0.82 o 
  -5  -3   2       66.11       67.60      1.83 o 
  -4  -3   2       15.25       13.86      1.03 o 
  -3  -3   2        4.50        8.55      0.59 o 
  -2  -3   2      149.34      114.80      2.16 o 
  -1  -3   2      692.83      619.93     12.08 o 
   0  -3   2      381.12      418.95      8.35 o 
   1  -3   2       62.10       69.15      1.46 o 
   2  -3   2        1.13        1.03      0.36 o 
   3  -3   2      474.85      556.17     15.93 o 
   4  -3   2      504.74      510.69     14.77 o 
   5  -3   2        1.06        0.82      0.72 o 
   6  -3   2       70.26       64.24      2.99 o 
   7  -3   2        6.25        6.38      1.23 o 
   8  -3   2        1.14       -0.21      1.03 o 
   9  -3   2        8.72        4.22      1.54 o 
 -10  -2   2        1.38        7.51      1.85 o 
  -9  -2   2        6.05        3.19      1.44 o 
  -8  -2   2      165.31      183.49      6.70 o 
  -7  -2   2       15.76       10.90      1.65 o 
  -6  -2   2      122.64      131.82      4.84 o 
  -5  -2   2        7.03        7.94      1.08 o 
  -4  -2   2     1110.00     1209.48     22.87 o 
  -2  -2   2      370.77      487.28      9.45 o 
  -1  -2   2     2761.71     2685.33    111.09 o 
   0  -2   2       31.21       44.96      2.68 o 
   1  -2   2       33.00       27.62      0.71 o 
   2  -2   2      169.80      181.97      6.31 o 
   3  -2   2      133.05      153.73      4.85 o 
   4  -2   2      321.18      365.40     10.68 o 
   5  -2   2       50.61       53.84      2.37 o 
   6  -2   2       68.37       64.86      2.88 o 
   7  -2   2      324.02      342.18     10.54 o 
   8  -2   2        7.50       10.28      1.54 o 
   9  -2   2       13.82       11.52      1.65 o 
  10  -2   2        6.72       10.80      1.85 o 
 -10  -1   2       26.43       29.73      2.57 o 
  -9  -1   2        5.33        6.27      1.54 o 
  -8  -1   2       88.49       97.92      4.22 o 
  -7  -1   2       85.25       89.28      3.81 o 
  -6  -1   2       18.01       12.20      1.44 o 
  -5  -1   2      329.70      360.87      7.22 o 
  -4  -1   2       63.18       62.61      1.58 o 
  -3  -1   2      269.03      268.48      5.34 o 
  -2  -1   2     5694.19     5681.24    106.37 o 
   0  -1   2    16376.10    17309.22    535.45 o 
   1  -1   2      368.05      370.19      6.09 o 
   2  -1   2       15.20       14.54      0.48 o 
   3  -1   2       10.77        7.67      0.41 o 
   4  -1   2        6.82        5.23      0.54 o 
   5  -1   2        9.63        8.12      0.72 o 
   6  -1   2       16.99       16.05      1.44 o 
   7  -1   2       75.34       77.22      3.40 o 
   8  -1   2       12.48       12.14      1.65 o 
   9  -1   2       11.17        9.36      1.75 o 
  10  -1   2        0.04       -0.31      1.23 o 
 -10   0   2        0.00       -0.62      1.34 o 
  -9   0   2        1.38        2.16      1.23 o 
  -8   0   2       33.45       30.25      2.26 o 
  -7   0   2       11.49       11.62      1.54 o 
  -6   0   2       27.35       30.05      1.14 o 
  -5   0   2       13.28       10.11      0.64 o 
  -4   0   2       73.97       59.98      1.55 o 
  -3   0   2       68.46       54.18      1.35 o 
  -2   0   2      422.98      415.62      7.95 o 
  -1   0   2      480.39      469.37      8.92 o 
   0   0   2      623.54      618.60     15.82 o 
   1   0   2     1168.23     1023.24     16.35 o 
   2   0   2      123.37      132.08      2.29 o 
   3   0   2      503.26      504.54     25.49 o 
   4   0   2       11.72        8.10      1.34 o 
   5   0   2        1.57        5.66      0.82 o 
   6   0   2        0.33       -0.46      0.42 o 
   7   0   2      456.34      423.70     12.64 o 
   8   0   2        1.77        2.16      1.13 o 
   9   0   2       19.47       16.05      1.85 o 
  10   0   2        7.88        9.36      1.75 o 
  -9   1   2        2.57        3.29      1.44 o 
  -8   1   2        1.61        0.21      1.03 o 
  -7   1   2       82.39       80.50      3.24 o 
  -6   1   2       15.03       16.17      1.44 o 
  -5   1   2      117.00      128.29      3.87 o 
  -4   1   2        5.13        2.47      0.44 o 
  -3   1   2       29.70       36.00      4.37 o 
  -2   1   2      313.91      329.55      6.40 o 
  -1   1   2      168.56      173.33      3.45 o 
   0   1   2     5246.11     3395.11     88.03 o 
   1   1   2       52.07       45.86      1.02 o 
   2   1   2        5.01        2.62      0.21 o 
   3   1   2       14.62       11.69      0.40 o 
   4   1   2      120.40      170.87      3.95 o 
   5   1   2        0.00        1.28      0.42 o 
   6   1   2       65.47       55.73      1.88 o 
   7   1   2        0.84       -0.57      1.18 o 
   8   1   2        1.12        1.52      0.79 o 
   9   1   2        0.10        0.00      1.03 o 
  10   1   2        0.38        1.13      1.23 o 
  -9   2   2        7.93       10.08      1.85 o 
  -8   2   2        4.35        3.91      1.34 o 
  -7   2   2        2.89        1.95      0.65 o 
  -6   2   2       10.24        9.28      0.83 o 
  -5   2   2       15.53       13.71      0.83 o 
  -4   2   2        2.09        1.94      0.39 o 
  -3   2   2     1451.66     1604.11     30.19 o 
  -2   2   2      337.82      344.76     15.19 o 
  -1   2   2      284.95      281.22      5.56 o 
   0   2   2       31.40       32.77      0.67 o 
   1   2   2       35.25       31.17      0.84 o 
   2   2   2      548.67      606.10      9.81 o 
   3   2   2        0.38       -0.14      0.09 o 
   4   2   2       20.53       18.26      1.08 o 
   5   2   2       34.39       33.24      1.33 o 
   6   2   2        9.40        9.91      0.86 o 
   7   2   2       47.76       40.75      4.48 o 
   8   2   2        0.48       -0.78      0.76 o 
   9   2   2        5.07        4.63      1.34 o 
  10   2   2       11.24       14.50      2.06 o 
  -9   3   2        0.00       -1.13      1.23 o 
  -8   3   2        0.24       -0.31      1.03 o 
  -7   3   2        1.26        0.57      1.03 o 
  -6   3   2        1.52        0.00      0.51 o 
  -5   3   2      158.92      164.30      3.83 o 
  -4   3   2        1.72        2.45      0.47 o 
  -3   3   2       22.17       20.58      1.23 o 
  -2   3   2       78.30       86.17      2.89 o 
  -1   3   2       13.34       17.28      0.93 o 
   1   3   2       51.01       51.92      1.31 o 
   2   3   2      135.13      133.42      2.46 o 
   3   3   2        0.09        0.17      0.28 o 
   4   3   2      147.37      158.12      3.88 o 
   5   3   2      178.98      238.34      7.33 o 
   6   3   2       40.29       36.19      1.55 o 
   7   3   2       18.55       15.00      1.24 o 
   8   3   2       10.27       14.32      1.30 o 
   9   3   2        1.26        0.10      0.87 o 
  10   3   2        0.05       -1.39      0.93 o 
  -9   4   2        4.32        0.31      1.34 o 
  -8   4   2        0.44        0.01      0.87 o 
  -7   4   2      137.23      109.63      3.13 o 
  -6   4   2        6.20        5.08      0.83 o 
  -5   4   2        6.27        4.77      0.72 o 
  -4   4   2       44.78       51.46      2.26 o 
  -3   4   2        8.39       17.69      1.23 o 
  -2   4   2       33.64       22.33      1.34 o 
  -1   4   2     1232.35     1462.64     39.99 o 
   1   4   2      523.25      595.73     16.92 o 
   2   4   2        1.51        0.21      0.51 o 
   3   4   2      104.17      104.69      2.08 o 
   4   4   2        0.62        0.71      0.46 o 
   5   4   2       34.53       35.25      1.52 o 
   6   4   2        4.75        4.12      0.98 o 
   7   4   2       13.11        9.03      1.39 o 
   8   4   2       27.62       21.34      1.49 o 
   9   4   2        0.31        0.38      0.91 o 
  10   4   2        0.02       -1.55      1.18 o 
  -8   5   2       46.72       49.37      2.22 o 
  -7   5   2       10.98       12.27      1.27 o 
  -6   5   2        0.90        2.30      0.86 o 
  -5   5   2        0.08       -1.39      0.93 o 
  -4   5   2       11.94        8.23      1.23 o 
  -3   5   2       94.82       95.61      3.61 o 
  -2   5   2        7.32        7.61      1.03 o 
  -1   5   2       28.73       29.12      1.75 o 
   0   5   2       35.22       44.44      1.41 o 
   1   5   2      217.74      254.03      7.96 o 
   2   5   2       41.74       48.69      2.37 o 
   3   5   2      321.09      300.64      6.93 o 
   4   5   2       15.93       18.64      1.16 o 
   5   5   2       74.37       65.07      2.29 o 
   6   5   2        1.12        1.39      0.87 o 
   7   5   2       48.47       42.73      1.96 o 
   8   5   2        0.00        0.10      0.80 o 
   9   5   2        0.27       -0.65      0.98 o 
  -8   6   2       20.30       19.15      1.67 o 
  -7   6   2       16.15       18.11      1.80 o 
  -6   6   2       32.62       27.47      2.26 o 
  -5   6   2      114.20      127.42      4.94 o 
  -4   6   2       13.05        6.27      1.54 o 
  -3   6   2       48.16       58.77      2.98 o 
  -2   6   2      129.30      118.86      4.54 o 
  -1   6   2       11.88       15.33      1.44 o 
   0   6   2        4.36        3.42      0.93 o 
   1   6   2       86.60       90.14      3.71 o 
   2   6   2      105.09      123.56      4.74 o 
   3   6   2        1.03        0.72      0.58 o 
   4   6   2      120.26      108.40      4.02 o 
   5   6   2       80.17       77.12      2.62 o 
   6   6   2       51.96       53.18      3.09 o 
   7   6   2        0.04       -0.82      0.80 o 
   8   6   2        9.82        8.19      1.24 o 
   9   6   2        4.63        7.90      1.34 o 
  -7   7   2       27.27       22.68      1.85 o 
  -6   7   2       27.67       28.80      2.47 o 
  -5   7   2        0.03        0.72      1.23 o 
  -4   7   2       86.79       96.07      4.22 o 
  -3   7   2        1.51        2.37      1.34 o 
  -2   7   2      677.12      763.06     22.16 o 
  -1   7   2      151.62      153.02      5.67 o 
   0   7   2       22.13       18.71      1.54 o 
   1   7   2       38.46       40.75      2.57 o 
   2   7   2       29.89       24.90      2.06 o 
   3   7   2        2.89        2.97      0.93 o 
   4   7   2       21.76       16.41      1.80 o 
   5   7   2      238.24      270.53      6.70 o 
   6   7   2        1.30        2.05      0.94 o 
   7   7   2       16.21       15.74      1.49 o 
   8   7   2        1.21        0.14      1.01 o 
  -6   8   2       11.58       14.91      2.26 o 
  -5   8   2        0.74        1.95      1.44 o 
  -4   8   2       40.31       36.52      2.68 o 
  -3   8   2        0.15       -0.82      1.03 o 
  -2   8   2      241.46      269.60      9.08 o 
  -1   8   2        2.61       -0.31      1.13 o 
   0   8   2       18.42       18.91      2.37 o 
   1   8   2       10.92       10.59      1.65 o 
   2   8   2       42.23       44.45      2.88 o 
   3   8   2        2.67        1.68      0.83 o 
   4   8   2        4.42        5.04      1.09 o 
   5   8   2       36.65       34.82      1.96 o 
   6   8   2       25.83       32.72      3.45 o 
   7   8   2        7.56        5.76      1.85 o 
   8   8   2        0.47        1.03      1.54 o 
  -5   9   2       13.16       20.26      2.57 o 
  -4   9   2        2.76        2.57      1.44 o 
  -3   9   2        4.95        6.48      1.75 o 
  -2   9   2       54.41       49.60      3.19 o 
  -1   9   2        0.86        0.21      1.13 o 
   0   9   2        4.36        3.40      0.83 o 
   2   9   2        2.09        0.21      1.23 o 
   3   9   2        0.36       -1.85      1.23 o 
   4   9   2       14.05       19.23      2.47 o 
   6   9   2        1.27        2.57      1.65 o 
  -3  10   2        0.00       -0.62      1.44 o 
  -2  10   2        0.09        1.95      1.44 o 
  -1  10   2        0.77        1.85      1.44 o 
   0  10   2       20.51       20.49      1.48 o 
   1  10   2       11.62        8.56      1.95 o 
   2  10   2        1.77        1.65      1.65 o 
   3  10   2       14.14       14.19      2.37 o 
   4  10   2        0.52        0.93      1.54 o 
   5  10   2        5.12        4.01      1.85 o 
  -1  11   2        0.64        0.62      1.54 o 
   0  11   2        0.00       -1.54      1.03 o 
   1  11   2        0.01       -0.07      0.79 o 
   3  11   2        9.18        8.33      2.26 o 
  -4 -10   3        1.33        1.13      1.65 o 
  -3 -10   3        2.05        2.06      1.85 o 
  -2 -10   3        2.94        2.78      1.85 o 
   0 -10   3        8.87       13.12      2.67 o 
   1 -10   3        0.40        0.66      0.94 o 
   2 -10   3       14.04       11.11      2.06 o 
   3 -10   3        1.62        0.10      1.65 o 
  -6  -9   3        7.03        8.54      2.16 o 
  -5  -9   3        2.35        4.42      1.75 o 
  -4  -9   3        7.12        8.64      2.06 o 
  -3  -9   3        6.29        3.50      1.65 o 
  -2  -9   3        0.74        0.10      1.44 o 
  -1  -9   3        0.31        0.62      1.54 o 
   0  -9   3        2.97        1.66      0.86 o 
   1  -9   3       25.95       28.14      2.31 o 
   2  -9   3        0.19       -0.62      1.34 o 
   3  -9   3        4.48        7.61      1.85 o 
   4  -9   3        3.23        2.06      1.54 o 
   5  -9   3       10.06       10.90      2.26 o 
  -7  -8   3        0.50        0.21      1.54 o 
  -6  -8   3       16.48       13.99      2.37 o 
  -5  -8   3        0.92        1.95      1.44 o 
  -4  -8   3       11.15       14.81      2.26 o 
  -3  -8   3        2.22       -0.21      1.23 o 
  -2  -8   3        6.18        3.81      1.54 o 
  -1  -8   3        8.30        6.38      1.75 o 
   0  -8   3        3.04        2.25      0.79 o 
   1  -8   3        6.50        5.14      1.01 o 
   2  -8   3      133.87      120.24      5.36 o 
   3  -8   3       15.94       12.65      2.16 o 
   4  -8   3        2.31        1.03      1.44 o 
   5  -8   3        4.08        4.63      1.75 o 
   6  -8   3        0.93        0.21      1.54 o 
  -8  -7   3        0.22       -0.93      1.44 o 
  -7  -7   3        0.97        0.21      1.54 o 
  -6  -7   3        0.21       -1.65      1.13 o 
  -5  -7   3       20.01       23.04      2.37 o 
  -4  -7   3       24.34       23.76      2.26 o 
  -3  -7   3       13.50       17.86      2.06 o 
  -2  -7   3        3.54        3.51      0.98 o 
  -1  -7   3        0.41        0.72      1.03 o 
   0  -7   3        3.25        1.65      1.13 o 
   1  -7   3        0.28       -0.26      0.57 o 
   2  -7   3       18.34       27.46      2.37 o 
   3  -7   3       28.10       28.70      2.47 o 
   4  -7   3       23.40       23.45      2.37 o 
   5  -7   3       54.90       59.17      3.60 o 
   6  -7   3        1.01        0.10      1.44 o 
   7  -7   3       14.99       17.48      2.37 o 
  -8  -6   3        6.83        5.66      1.75 o 
  -7  -6   3        2.86        1.44      1.54 o 
  -6  -6   3        1.58        0.00      1.13 o 
  -5  -6   3       16.36       16.77      2.06 o 
  -4  -6   3        4.35        3.27      0.72 o 
  -3  -6   3       13.43       12.20      1.44 o 
  -2  -6   3       50.24       49.87      3.65 o 
  -1  -6   3       82.57       76.53      2.46 o 
   0  -6   3        6.73        3.68      0.72 o 
   1  -6   3       61.38       65.67      2.12 o 
   2  -6   3       13.81       12.65      1.65 o 
   3  -6   3       28.83       25.62      2.16 o 
   4  -6   3        0.01       -1.23      0.82 o 
   5  -6   3        0.04       -1.34      1.03 o 
   6  -6   3        0.85        1.65      1.44 o 
   7  -6   3        2.30        1.23      1.44 o 
   8  -6   3        2.72        2.47      1.65 o 
  -9  -5   3        2.80        0.93      1.65 o 
  -8  -5   3        2.70        0.72      1.34 o 
  -7  -5   3        2.01        0.51      1.34 o 
  -6  -5   3        2.04        0.93      1.23 o 
  -5  -5   3        3.79        1.54      1.13 o 
  -4  -5   3       28.96       26.14      3.91 o 
  -3  -5   3       30.42       29.06      1.29 o 
  -2  -5   3       45.14       51.53      4.32 o 
  -1  -5   3       45.88       56.20      2.57 o 
   0  -5   3      262.30      272.29      6.06 o 
   1  -5   3       31.63       39.47      2.32 o 
   2  -5   3        0.76       -0.21      0.72 o 
   3  -5   3        0.23       -0.72      0.72 o 
   4  -5   3        5.82        3.91      1.13 o 
   5  -5   3        5.69        5.76      1.34 o 
   6  -5   3       28.81       25.82      2.16 o 
   7  -5   3        3.06        0.41      1.34 o 
   8  -5   3        0.67        0.21      1.23 o 
  -9  -4   3        0.12        0.51      1.44 o 
  -8  -4   3       12.20       14.30      2.06 o 
  -7  -4   3        3.00       -0.31      1.23 o 
  -6  -4   3       48.85       49.71      2.88 o 
  -5  -4   3       33.93       32.37      1.33 o 
  -4  -4   3        9.25       11.92      0.89 o 
  -3  -4   3      144.72      142.58      7.53 o 
  -2  -4   3       36.48       21.54      2.47 o 
  -1  -4   3      956.67      976.51     20.44 o 
   0  -4   3      238.43      204.07      5.17 o 
   1  -4   3        0.02        0.36      0.37 o 
   2  -4   3      367.33      359.58      7.58 o 
   3  -4   3      269.93      287.44      9.10 o 
   4  -4   3       20.32       17.08      1.54 o 
   5  -4   3        8.59        9.15      1.34 o 
   6  -4   3        0.41       -0.10      0.82 o 
   7  -4   3        0.64       -0.82      1.03 o 
   8  -4   3        1.16       -1.34      1.13 o 
   9  -4   3        0.05       -0.10      1.44 o 
  -9  -3   3        1.49        2.26      1.44 o 
  -8  -3   3        8.30        8.84      1.75 o 
  -7  -3   3       12.41       10.70      1.75 o 
  -6  -3   3        5.31        4.52      1.23 o 
  -5  -3   3        0.20        0.37      0.42 o 
  -4  -3   3       26.48       19.73      0.96 o 
  -3  -3   3     1392.97     1347.65     25.61 o 
  -2  -3   3      193.87      165.85      3.71 o 
  -1  -3   3      339.87      348.23      7.43 o 
   0  -3   3      105.91      112.45      2.73 o 
   1  -3   3        0.01       -0.21      0.24 o 
   2  -3   3       59.35       66.82      1.93 o 
   3  -3   3       11.42       14.34      0.91 o 
   4  -3   3        0.10        0.21      0.72 o 
   5  -3   3      119.98      127.70      4.64 o 
   6  -3   3       72.27       78.14      3.40 o 
   7  -3   3       37.35       34.16      2.26 o 
   8  -3   3        0.36       -0.62      1.03 o 
   9  -3   3        0.37       -0.62      1.13 o 
  -9  -2   3        0.59        0.82      1.34 o 
  -8  -2   3        0.20        0.41      1.23 o 
  -7  -2   3       59.53       60.52      3.19 o 
  -6  -2   3        2.86        5.14      1.13 o 
  -5  -2   3       12.58       13.04      0.76 o 
  -4  -2   3      200.31      223.16      4.69 o 
  -3  -2   3      115.30      112.17      2.61 o 
  -2  -2   3      973.57     1028.19     19.53 o 
  -1  -2   3       27.30       25.44      1.54 o 
   0  -2   3      173.53      133.99      2.45 o 
   1  -2   3      373.02      393.33      5.44 o 
   2  -2   3        6.00        4.32      0.33 o 
   3  -2   3        6.27        5.04      0.72 o 
   4  -2   3       33.22       29.35      1.20 o 
   5  -2   3       10.62       12.44      1.23 o 
   6  -2   3      243.25      238.68      7.64 o 
   7  -2   3       61.24       65.15      3.09 o 
   8  -2   3        9.58        8.84      1.54 o 
   9  -2   3        3.37        3.39      1.34 o 
  -9  -1   3        6.03        6.79      1.65 o 
  -8  -1   3       44.25       50.52      2.98 o 
  -7  -1   3       31.63       30.04      2.26 o 
  -6  -1   3        0.04       -0.36      0.36 o 
  -5  -1   3       48.81       50.07      1.51 o 
  -4  -1   3       27.64       28.04      1.01 o 
  -3  -1   3       13.61       15.89      0.72 o 
  -2  -1   3      420.38      467.20      9.02 o 
  -1  -1   3     2603.59     2989.00     55.73 o 
   0  -1   3     1959.59     1922.85     78.61 o 
   1  -1   3       52.28       76.22      1.49 o 
   2  -1   3      254.74      239.13      4.10 o 
   3  -1   3      155.85      177.49      3.19 o 
   4  -1   3        2.63        2.05      0.31 o 
   5  -1   3       81.20       65.23      1.95 o 
   6  -1   3        0.01       -0.02      0.57 o 
   7  -1   3       62.87       72.98      3.29 o 
   8  -1   3       82.92       99.66      4.12 o 
   9  -1   3        0.07       -0.10      1.03 o 
  10  -1   3        4.04        7.51      1.65 o 
  -9   0   3        0.02        0.93      1.44 o 
  -8   0   3        4.30        3.50      1.34 o 
  -7   0   3        1.11        1.95      0.93 o 
  -6   0   3       67.72       70.93      2.06 o 
  -5   0   3       18.39       15.60      0.82 o 
  -4   0   3      344.93      331.13      7.62 o 
  -3   0   3      162.96      147.74      3.14 o 
  -2   0   3      171.04      173.94      3.58 o 
  -1   0   3       92.01       93.43      2.04 o 
   0   0   3     5835.54     5396.63    206.85 o 
   1   0   3       74.08       70.18      1.35 o 
   2   0   3        0.70        0.24      0.15 o 
   3   0   3        0.26       -0.25      0.19 o 
   4   0   3        0.17       -0.34      0.23 o 
   5   0   3        2.28        1.88      0.47 o 
   6   0   3        0.92       -0.19      0.49 o 
   7   0   3       13.51       17.62      2.62 o 
   8   0   3       18.76       14.19      1.75 o 
   9   0   3       16.61       14.30      1.75 o 
  10   0   3        0.02       -0.51      1.13 o 
  -9   1   3        0.53       -1.13      1.13 o 
  -8   1   3        0.85       -1.03      1.03 o 
  -7   1   3       28.94       27.44      1.33 o 
  -6   1   3       13.47       12.58      0.91 o 
  -5   1   3       67.10       64.26      1.86 o 
  -4   1   3        1.17        0.67      0.36 o 
  -3   1   3       30.77       33.65      1.05 o 
  -2   1   3       12.45        9.97      0.47 o 
  -1   1   3        1.26        0.00      0.15 o 
   0   1   3      332.51      341.45      9.18 o 
   1   1   3     1679.57     1387.07     26.10 o 
   2   1   3        7.32        5.26      0.61 o 
   3   1   3     2030.90     2146.88     34.04 o 
   4   1   3      598.24      721.31     11.80 o 
   5   1   3      368.77      389.36      8.49 o 
   6   1   3       17.69       17.74      1.04 o 
   7   1   3        0.30        0.71      0.64 o 
   8   1   3      146.46      148.27      4.09 o 
   9   1   3        3.94        3.70      1.34 o 
  10   1   3        0.26        0.62      1.23 o 
  -9   2   3        1.09        0.72      1.34 o 
  -8   2   3       13.66       10.39      1.65 o 
  -7   2   3       13.54       15.72      1.08 o 
  -6   2   3        0.00       -0.41      0.44 o 
  -5   2   3        1.30        2.16      0.54 o 
  -4   2   3      103.97      125.32      2.95 o 
  -3   2   3      251.05      272.34      5.56 o 
  -2   2   3      137.43      159.38      3.36 o 
  -1   2   3      144.73      134.62      2.77 o 
   0   2   3      242.34      192.06      3.85 o 
   1   2   3        1.58        2.97      0.46 o 
   2   2   3       25.42       39.16      0.89 o 
   3   2   3      133.68      183.00      3.21 o 
   4   2   3        2.05        0.60      0.38 o 
   5   2   3       42.67       45.78      1.61 o 
   6   2   3        0.00        7.30      1.03 o 
   7   2   3        1.42        0.88      0.98 o 
   8   2   3        0.21       -0.80      1.29 o 
   9   2   3       11.60        6.18      1.14 o 
  10   2   3        1.01        2.98      1.44 o 
  -9   3   3       16.78       13.16      2.16 o 
  -8   3   3        1.21       -0.51      1.13 o 
  -7   3   3        3.15        2.84      0.80 o 
  -6   3   3       10.28       10.39      0.95 o 
  -5   3   3        0.02       -0.17      0.47 o 
  -4   3   3        0.00        0.24      0.39 o 
  -3   3   3       84.52      108.88      2.61 o 
  -2   3   3        0.29        0.26      0.29 o 
  -1   3   3      911.73     1097.72     20.80 o 
   0   3   3      195.87      225.17      4.57 o 
   1   3   3      365.24      380.42      7.43 o 
   2   3   3        8.24        4.60      0.65 o 
   3   3   3       38.26       46.83      1.09 o 
   4   3   3      178.52      192.76      4.22 o 
   5   3   3        2.10        3.30      0.98 o 
   6   3   3        9.15        6.27      0.86 o 
   7   3   3        0.69        0.64      0.67 o 
   8   3   3        7.98        5.73      2.31 o 
   9   3   3        3.65        3.72      1.01 o 
  10   3   3        0.67        0.34      1.18 o 
  -8   4   3        0.00       -1.14      0.83 o 
  -7   4   3        0.12       -0.50      0.77 o 
  -6   4   3        0.65        1.19      0.76 o 
  -5   4   3        6.87        6.08      0.86 o 
  -4   4   3      195.33      221.28      4.96 o 
  -3   4   3      126.61      139.97      3.31 o 
  -2   4   3      279.04      339.84      9.57 o 
  -1   4   3        7.94        8.81      0.64 o 
   0   4   3      262.71      341.35      5.32 o 
   1   4   3     2839.11     2781.20    114.82 o 
   2   4   3        0.02        0.12      0.25 o 
   3   4   3      492.43      467.37      7.84 o 
   4   4   3       14.08       13.64      0.57 o 
   5   4   3       31.40       26.04      2.32 o 
   6   4   3        4.25        3.29      0.76 o 
   7   4   3        7.64        3.79      0.89 o 
   8   4   3        0.33       -1.04      0.74 o 
   9   4   3        1.25        0.21      0.94 o 
  10   4   3        0.41       -1.30      0.86 o 
  -8   5   3        3.18        2.38      1.08 o 
  -7   5   3       45.13       45.50      2.11 o 
  -6   5   3        6.72        7.58      1.04 o 
  -5   5   3       24.01       24.49      1.38 o 
  -4   5   3       11.55        6.32      0.91 o 
  -3   5   3       38.90       55.10      1.85 o 
  -2   5   3       10.98       13.53      2.26 o 
  -1   5   3       32.33       34.33      1.30 o 
   0   5   3        7.75        7.95      0.53 o 
   1   5   3      140.04      150.96      3.46 o 
   2   5   3        5.86        7.48      0.64 o 
   3   5   3      129.97      130.06      2.61 o 
   4   5   3      749.46      755.48     25.62 o 
   5   5   3        1.81        1.43      0.64 o 
   6   5   3       19.85       17.07      1.27 o 
   7   5   3       14.07       19.11      1.49 o 
   8   5   3       16.77       18.24      1.52 o 
   9   5   3       23.57       21.82      1.74 o 
  -7   6   3        0.05       -1.33      0.89 o 
  -6   6   3       42.10       45.83      2.02 o 
  -5   6   3       92.07       97.22      2.97 o 
  -4   6   3      324.09      372.47      8.04 o 
  -3   6   3      820.84      932.65     26.28 o 
  -2   6   3       69.25       75.26      3.19 o 
  -1   6   3        3.63        2.26      0.82 o 
   0   6   3        0.07        0.26      0.39 o 
   1   6   3       46.15       51.26      2.57 o 
   2   6   3        1.48        0.62      0.47 o 
   3   6   3        3.78        2.42      0.46 o 
   4   6   3       33.04       24.23      1.49 o 
   5   6   3        7.96       14.81      2.21 o 
   6   6   3       57.95       54.74      2.29 o 
   7   6   3        0.06       -0.31      1.03 o 
   8   6   3       18.39       16.77      1.60 o 
   9   6   3        1.00        1.30      1.01 o 
  -7   7   3        2.84        2.26      1.11 o 
  -6   7   3        2.83        1.04      0.94 o 
  -5   7   3       12.65       13.99      1.36 o 
  -4   7   3        1.78       -0.25      1.23 o 
  -3   7   3      111.62      130.10      4.94 o 
  -2   7   3      235.11      274.30      8.88 o 
  -1   7   3       52.52       48.89      2.78 o 
   0   7   3       30.83       28.83      1.33 o 
   1   7   3       10.84       10.49      1.44 o 
   2   7   3        0.91        0.51      0.82 o 
   3   7   3       25.10       21.28      1.21 o 
   4   7   3      133.71      141.23      4.11 o 
   5   7   3       21.38       19.63      1.85 o 
   6   7   3        0.00        0.19      0.83 o 
   7   7   3       40.16       45.89      3.09 o 
   8   7   3        1.93        0.26      0.95 o 
  -6   8   3        3.80        4.63      1.75 o 
  -5   8   3        1.08        0.41      0.89 o 
  -4   8   3       15.75       16.04      1.95 o 
  -3   8   3       18.33       22.42      2.16 o 
  -2   8   3       30.88       36.52      2.47 o 
  -1   8   3        1.53        0.10      1.03 o 
   0   8   3        1.19       -0.89      1.13 o 
   2   8   3        7.21       12.24      1.85 o 
   3   8   3        5.99        4.24      1.39 o 
   4   8   3        0.54        1.68      0.91 o 
   5   8   3        3.65        4.89      1.09 o 
   6   8   3       51.26       65.05      3.14 o 
   7   8   3        8.14       11.77      1.49 o 
   8   8   3        9.78       11.85      1.59 o 
  -1   9   3       10.95       13.06      1.95 o 
   0   9   3        1.62       -0.15      0.72 o 
   1   9   3       13.90       10.56      1.08 o 
   2   9   3       73.79       79.26      4.22 o 
   3   9   3        1.45        0.63      1.08 o 
   4   9   3       16.28       19.69      1.71 o 
   5   9   3        8.72       10.29      1.42 o 
   6   9   3        4.04        2.47      1.75 o 
   7   9   3        8.96        9.98      2.06 o 
   5  10   3        0.45       -0.82      1.34 o 
  -3 -10   4        1.12        0.31      1.75 o 
  -2 -10   4        2.86        1.03      1.65 o 
  -1 -10   4        3.89        5.05      1.16 o 
   0 -10   4        1.65        3.02      1.08 o 
   1 -10   4       19.49       13.48      1.85 o 
   2 -10   4        1.51       -0.41      1.23 o 
  -5  -9   4       18.11       22.52      2.88 o 
  -4  -9   4        0.13       -0.10      1.44 o 
  -3  -9   4       15.42       16.76      2.57 o 
  -2  -9   4        1.77       -0.31      1.54 o 
  -1  -9   4       12.23       13.27      2.26 o 
   0  -9   4        5.11        5.03      1.08 o 
   1  -9   4        2.15        0.48      0.94 o 
   2  -9   4       11.33       15.53      2.37 o 
   3  -9   4        0.13       -1.75      1.34 o 
   4  -9   4        1.41       -1.54      1.44 o 
  -6  -8   4        1.41        1.03      1.75 o 
  -5  -8   4       31.29       43.51      3.29 o 
  -4  -8   4        1.93        3.60      1.65 o 
  -3  -8   4        0.32        0.44      0.84 o 
  -2  -8   4        3.77        2.94      0.94 o 
  -1  -8   4        1.00        0.00      1.13 o 
   0  -8   4       16.79       12.86      1.44 o 
   1  -8   4        0.75       -0.21      0.79 o 
   2  -8   4      168.29      177.51      7.11 o 
   3  -8   4       48.77       44.35      3.29 o 
   4  -8   4        1.40        1.34      1.54 o 
   5  -8   4        6.43        3.70      1.65 o 
  -7  -7   4        1.71        0.10      1.54 o 
  -6  -7   4        0.01       -0.93      1.34 o 
  -5  -7   4        9.51       11.93      1.95 o 
  -4  -7   4        1.17        0.69      0.76 o 
  -3  -7   4        3.04        2.00      0.86 o 
  -2  -7   4       12.45       11.51      1.70 o 
  -1  -7   4       43.18       51.38      2.21 o 
   0  -7   4        3.44        2.37      1.13 o 
   1  -7   4        7.55        5.43      0.94 o 
   2  -7   4        1.20        1.75      1.23 o 
   3  -7   4       61.19       55.89      3.40 o 
   4  -7   4       14.12       12.03      1.95 o 
   5  -7   4        0.35       -1.13      1.34 o 
   6  -7   4       15.74       14.19      2.26 o 
  -8  -6   4        1.06        1.95      1.75 o 
  -7  -6   4        0.48       -0.31      1.34 o 
  -6  -6   4        7.24        7.20      1.85 o 
  -5  -6   4        2.87        2.67      1.34 o 
  -4  -6   4        2.43        3.10      0.82 o 
  -3  -6   4       11.02       10.16      1.06 o 
  -2  -6   4        0.67       -0.77      0.51 o 
  -1  -6   4        0.11        0.05      0.58 o 
   0  -6   4       30.12       24.98      1.43 o 
   1  -6   4       27.58       26.98      1.38 o 
   2  -6   4        1.19        0.10      0.93 o 
   3  -6   4       14.24       10.70      1.65 o 
   4  -6   4        0.01        0.41      1.03 o 
   5  -6   4        0.00       -0.41      1.13 o 
   6  -6   4       29.00       30.66      2.57 o 
   7  -6   4       12.54        9.15      1.85 o 
  -8  -5   4       16.01       22.83      2.67 o 
  -7  -5   4        1.85        1.75      1.34 o 
  -6  -5   4       16.99       17.28      2.16 o 
  -5  -5   4       84.92       83.82      4.02 o 
  -4  -5   4       23.14       20.22      1.21 o 
  -3  -5   4      141.23      132.48      7.32 o 
  -2  -5   4       31.79       27.02      1.33 o 
  -1  -5   4      121.43      127.34      3.41 o 
   0  -5   4       84.44       72.88      3.30 o 
   1  -5   4        0.22       -0.07      0.42 o 
   2  -5   4       67.43       59.13      2.11 o 
   3  -5   4        0.65        0.51      0.82 o 
   4  -5   4        9.23        5.55      1.34 o 
   5  -5   4       10.28       10.39      1.65 o 
   6  -5   4        2.98        4.01      1.44 o 
   7  -5   4        0.23        0.51      1.23 o 
   8  -5   4        0.58       -0.82      1.13 o 
  -9  -4   4        0.00        0.62      1.54 o 
  -8  -4   4        0.77        0.10      1.44 o 
  -7  -4   4        0.92        0.10      1.23 o 
  -6  -4   4       11.28       11.93      1.85 o 
  -5  -4   4       65.53       70.31      2.83 o 
  -4  -4   4        0.29        0.29      0.49 o 
  -3  -4   4        0.00       -0.49      0.46 o 
  -2  -4   4       19.31       12.39      0.91 o 
  -1  -4   4        0.39       -0.45      0.42 o 
   0  -4   4        2.43        0.98      0.49 o 
   1  -4   4       19.99       15.72      0.77 o 
   2  -4   4       53.06       59.99      2.37 o 
   3  -4   4      126.35      125.69      4.90 o 
   4  -4   4       35.21       38.38      2.26 o 
   5  -4   4       27.69       24.90      2.06 o 
   6  -4   4       13.12       13.78      1.75 o 
   7  -4   4       15.36       16.76      1.85 o 
   8  -4   4        1.91        1.34      1.23 o 
   9  -4   4        3.28        3.08      1.65 o 
  -9  -3   4        5.16        6.58      1.85 o 
  -8  -3   4        7.55       12.24      2.06 o 
  -7  -3   4        0.55       -1.39      0.93 o 
  -6  -3   4        5.69        8.02      1.44 o 
  -5  -3   4       56.94       53.99      2.88 o 
  -4  -3   4      171.42      185.24      4.17 o 
  -3  -3   4      366.23      385.63     14.05 o 
  -2  -3   4        5.84       11.04      1.03 o 
  -1  -3   4     1074.30     1149.12     22.06 o 
   0  -3   4       35.44       30.25      1.23 o 
   1  -3   4        7.39        6.71      0.51 o 
   2  -3   4      104.03      119.30      2.99 o 
   3  -3   4       56.32       55.81      1.82 o 
   4  -3   4        4.93        3.29      0.61 o 
   5  -3   4       48.85       47.55      2.47 o 
   6  -3   4        6.25       10.49      1.54 o 
   7  -3   4       30.57       29.22      2.26 o 
   8  -3   4        0.91        0.00      1.03 o 
   9  -3   4        0.70       -0.21      1.23 o 
  -9  -2   4        0.41        1.85      1.44 o 
  -8  -2   4       10.75       15.63      1.95 o 
  -7  -2   4       45.91       47.03      2.88 o 
  -6  -2   4       14.46       14.77      1.18 o 
  -5  -2   4       10.03       11.20      1.34 o 
  -4  -2   4       32.27       36.50      1.59 o 
  -3  -2   4       18.52       23.89      1.70 o 
  -2  -2   4      472.02      485.15      9.56 o 
  -1  -2   4     1126.12     1119.00     21.34 o 
   0  -2   4        3.35        2.99      0.66 o 
   1  -2   4      102.91      108.24      1.76 o 
   2  -2   4       24.22       18.53      0.69 o 
   3  -2   4       59.60       48.74      1.25 o 
   4  -2   4        1.96        2.06      0.42 o 
   5  -2   4        0.01       -0.37      0.47 o 
   6  -2   4      181.72      203.11      6.71 o 
   7  -2   4       27.00       24.89      2.06 o 
   8  -2   4       52.18       67.51      3.40 o 
   9  -2   4       14.25       16.04      1.95 o 
  -9  -1   4        3.23        2.37      1.44 o 
  -8  -1   4       12.12       12.86      1.85 o 
  -7  -1   4        0.20        0.21      1.03 o 
  -6  -1   4       37.19       39.57      1.41 o 
  -5  -1   4      100.45       92.49      4.02 o 
  -4  -1   4        3.58        2.30      0.42 o 
  -3  -1   4        1.72        1.66      0.36 o 
  -2  -1   4      189.78      161.14      3.47 o 
  -1  -1   4      524.20      511.30      9.93 o 
   0  -1   4     1542.88     1446.05     27.22 o 
   1  -1   4        8.53        7.41      0.53 o 
   2  -1   4       61.54       56.21      1.64 o 
   3  -1   4       21.90       17.62      0.69 o 
   4  -1   4       60.29       62.30      1.46 o 
   5  -1   4        0.71        1.77      0.59 o 
   6  -1   4       24.07       23.68      1.26 o 
   7  -1   4      260.12      252.21      6.10 o 
   8  -1   4        0.69        1.95      1.13 o 
   9  -1   4        1.44        1.75      1.13 o 
  10  -1   4        0.63       -1.23      1.34 o 
  -9   0   4        0.45       -0.21      1.34 o 
  -8   0   4        1.37        0.62      1.23 o 
  -7   0   4      157.31      165.75      5.98 o 
  -6   0   4        0.02        0.01      0.49 o 
  -5   0   4       45.66       44.57      1.48 o 
  -4   0   4        3.21        3.55      0.57 o 
  -3   0   4       29.91       26.24      0.95 o 
  -2   0   4        4.14        2.63      0.36 o 
  -1   0   4      179.32      143.14      3.03 o 
   0   0   4      563.71      605.16     11.56 o 
   1   0   4      945.86      884.27     14.22 o 
   2   0   4      587.05      625.19     10.17 o 
   3   0   4      245.85      233.31      4.05 o 
   4   0   4        8.21        7.46      0.51 o 
   5   0   4       14.43       19.25      0.79 o 
   6   0   4       49.60       44.39      1.70 o 
   7   0   4       94.90      103.83      3.06 o 
   8   0   4       18.92       23.19      2.01 o 
   9   0   4        2.66        4.22      1.34 o 
  10   0   4        2.27        2.57      1.54 o 
  -9   1   4        7.46        9.77      1.85 o 
  -8   1   4        0.13       -0.51      1.03 o 
  -7   1   4        0.01       -0.79      0.53 o 
  -6   1   4        0.05        0.29      0.49 o 
  -5   1   4        0.11       -0.36      0.39 o 
  -4   1   4       79.07       75.48      2.00 o 
  -3   1   4      136.47      140.53      3.14 o 
  -2   1   4        0.19        0.21      0.25 o 
  -1   1   4       55.24       54.85      1.31 o 
   0   1   4       37.40       30.79      1.34 o 
   1   1   4      393.55      422.19      8.10 o 
   2   1   4      160.77      138.70      2.50 o 
   3   1   4       36.77       27.27      0.78 o 
   4   1   4       15.68       14.60      0.63 o 
   5   1   4      230.83      239.01      4.26 o 
   6   1   4        0.17        0.64      1.18 o 
   7   1   4       17.76       16.52      1.21 o 
   8   1   4        3.50        1.93      0.98 o 
   9   1   4        0.07       -1.14      0.76 o 
  10   1   4        8.46        5.55      1.65 o 
  -9   2   4        0.02       -1.44      1.34 o 
  -8   2   4        1.06        0.93      1.34 o 
  -7   2   4        8.36        7.36      0.98 o 
  -6   2   4        0.00       -0.62      0.49 o 
  -5   2   4       91.00       93.61      2.51 o 
  -4   2   4       40.41       45.78      1.49 o 
  -3   2   4      252.57      283.74      5.81 o 
  -2   2   4       27.91       24.92      0.89 o 
  -1   2   4        0.18        0.03      0.26 o 
   0   2   4      634.40      591.87     15.73 o 
   1   2   4        9.42       11.80      0.44 o 
   2   2   4       46.50       36.58      2.08 o 
   3   2   4        0.41        2.90      0.30 o 
   4   2   4      272.40      354.14      6.03 o 
   5   2   4       73.39      105.21      2.87 o 
   6   2   4        5.46        4.01      0.74 o 
   7   2   4        5.74        7.74      1.59 o 
   8   2   4        5.35        2.15      2.01 o 
   9   2   4        7.94        5.97      1.11 o 
  10   2   4        0.10       -0.41      0.91 o 
  -8   3   4        8.05        8.54      1.75 o 
  -7   3   4       78.25       70.69      2.40 o 
  -6   3   4       49.13       59.56      2.04 o 
  -5   3   4       48.73       47.31      1.67 o 
  -4   3   4      149.69      185.66      4.19 o 
  -3   3   4      259.11      298.82      6.18 o 
  -2   3   4       51.13       69.12      1.80 o 
  -1   3   4      720.67      839.25     21.01 o 
   0   3   4       33.23       28.10      0.84 o 
   1   3   4      194.95      175.79      4.14 o 
   2   3   4       41.95       39.97      1.13 o 
   3   3   4       33.72       21.00      0.70 o 
   4   3   4        0.85       -0.10      0.25 o 
   5   3   4       19.99       18.43      2.93 o 
   6   3   4       13.44       14.43      1.08 o 
   7   3   4       53.40       45.03      1.90 o 
   8   3   4        7.37        5.31      1.06 o 
   9   3   4        6.28        6.96      1.95 o 
  10   3   4        0.06       -1.09      1.04 o 
  -8   4   4        0.04        0.31      0.95 o 
  -7   4   4        8.67        6.17      1.44 o 
  -6   4   4       61.20       64.22      2.25 o 
  -5   4   4        3.38        6.24      1.95 o 
  -4   4   4       51.34       56.10      1.85 o 
  -3   4   4        4.72        4.89      0.72 o 
  -2   4   4       33.64       22.25      0.96 o 
  -1   4   4      181.52      189.45      4.05 o 
   0   4   4      236.90      314.19      6.36 o 
   1   4   4       17.74       23.17      1.49 o 
   2   4   4      156.01      159.08      3.46 o 
   3   4   4       16.24       14.88      0.94 o 
   4   4   4       15.87       17.12      1.06 o 
   5   4   4       52.32       52.48      2.57 o 
   6   4   4        5.99        3.25      0.78 o 
   7   4   4        6.79        6.42      1.01 o 
   8   4   4        1.07       -0.07      0.76 o 
   9   4   4        2.30        0.67      0.89 o 
  -8   5   4        2.16        1.10      1.01 o 
  -7   5   4        0.20       -0.77      0.80 o 
  -6   5   4       34.94       33.98      1.74 o 
  -5   5   4        1.23        0.37      0.72 o 
  -4   5   4       87.34      101.10      2.86 o 
  -3   5   4      585.01      617.95     12.35 o 
  -2   5   4       41.45       41.78      1.43 o 
  -1   5   4        2.27        3.74      0.54 o 
   0   5   4       90.16       98.10      2.44 o 
   1   5   4       29.80       29.92      1.34 o 
   2   5   4        2.79        7.85      1.49 o 
   3   5   4       11.24        7.15      0.59 o 
   4   5   4        2.50        3.69      0.76 o 
   5   5   4        3.15        5.19      0.86 o 
   6   5   4       43.28       42.68      1.90 o 
   7   5   4        0.99        1.97      0.86 o 
   8   5   4        3.38        3.80      1.65 o 
   9   5   4        4.18        7.14      1.59 o 
  -7   6   4        1.57        1.85      1.54 o 
  -6   6   4        0.00        0.10      1.44 o 
  -5   6   4       71.49       70.19      3.09 o 
  -4   6   4        8.37        7.88      1.04 o 
  -3   6   4        0.87        0.60      0.82 o 
  -2   6   4        9.74       15.03      1.18 o 
  -1   6   4        7.95        7.27      0.76 o 
   0   6   4        0.00       -0.46      0.44 o 
   1   6   4       40.01       41.16      1.49 o 
   2   6   4        2.11        0.91      0.49 o 
   3   6   4       13.43       13.92      0.81 o 
   4   6   4      163.91      145.84      4.05 o 
   5   6   4      495.56      558.05     12.43 o 
   6   6   4       52.98       52.14      2.34 o 
   7   6   4        4.40        3.54      1.01 o 
   8   6   4        8.60        9.90      1.38 o 
   9   6   4        6.37        4.64      1.16 o 
  -6   7   4        0.30       -0.72      1.34 o 
  -5   7   4        1.88        0.82      1.65 o 
  -4   7   4        0.59       -1.54      1.03 o 
  -3   7   4      223.10      235.36      8.05 o 
  -2   7   4      239.52      234.12      7.85 o 
  -1   7   4       44.86       47.03      2.57 o 
   0   7   4        0.08        0.41      0.93 o 
   1   7   4        2.15        1.70      0.62 o 
   2   7   4       11.39        4.67      0.74 o 
   3   7   4        7.22        6.93      1.13 o 
   4   7   4        0.06       -0.84      0.76 o 
   5   7   4       67.23       59.76      2.50 o 
   6   7   4       10.67       18.79      1.67 o 
   7   7   4        3.78        4.05      1.16 o 
   8   7   4        2.43        2.44      1.16 o 
  -5   8   4        0.24        0.00      1.54 o 
  -4   8   4        6.83       10.08      2.06 o 
  -3   8   4       12.84       12.75      1.95 o 
  -2   8   4        0.34       -0.10      1.13 o 
  -1   8   4        0.02       -0.10      1.03 o 
   0   8   4      176.70      180.24      6.19 o 
   1   8   4       11.86        5.55      1.23 o 
   2   8   4       35.36       39.10      2.16 o 
   3   8   4       11.36        5.66      1.65 o 
   4   8   4        7.02        5.57      1.11 o 
   5   8   4      124.14      142.71      4.35 o 
   6   8   4        3.30        2.26      1.65 o 
   7   8   4       12.14       17.79      2.37 o 
  -4   9   4        0.07       -1.34      1.34 o 
  -3   9   4        3.16        3.50      1.65 o 
  -2   9   4        0.16       -0.10      1.13 o 
  -1   9   4        1.59        1.03      1.23 o 
   0   9   4       11.52       19.95      1.85 o 
   1   9   4        0.05        0.10      0.93 o 
   2   9   4       43.75       59.47      2.88 o 
   3   9   4        3.98        3.91      1.75 o 
   4   9   4        4.25        3.80      1.85 o 
   5   9   4        4.72        6.38      1.85 o 
   6   9   4        1.41        1.44      1.65 o 
  -2  10   4        5.03        6.99      1.75 o 
  -1  10   4        2.02        3.70      1.44 o 
   0  10   4        6.03        5.14      1.44 o 
   1  10   4        2.03        1.23      1.13 o 
   3  10   4        5.63        3.39      1.85 o 
   4  10   4        0.05       -2.01      1.34 o 
  -2 -10   5        6.41        4.22      2.06 o 
  -1 -10   5        0.28       -0.30      1.49 o 
   0 -10   5        4.12        0.84      1.11 o 
   1 -10   5        1.21        0.27      1.04 o 
  -4  -9   5        0.05       -1.54      1.54 o 
  -3  -9   5        1.08       -1.85      1.23 o 
  -2  -9   5        4.35        0.93      1.65 o 
  -1  -9   5        4.30        2.16      1.75 o 
   0  -9   5        1.03       -0.60      0.86 o 
   1  -9   5       39.41       36.79      2.02 o 
   2  -9   5       43.09       37.86      3.19 o 
   3  -9   5        1.08        0.93      1.75 o 
  -6  -8   5        2.21        1.44      1.65 o 
  -5  -8   5       10.97       14.09      2.37 o 
  -4  -8   5        4.63        5.24      1.85 o 
  -3  -8   5        1.92        3.79      1.04 o 
  -2  -8   5        0.35        0.59      0.89 o 
  -1  -8   5        2.20        3.10      1.04 o 
   0  -8   5        2.18        1.89      0.86 o 
   1  -8   5        3.48        7.20      1.18 o 
   2  -8   5       23.88       23.04      2.57 o 
   3  -8   5       15.50       15.53      2.37 o 
   4  -8   5        8.52        6.17      1.95 o 
   5  -8   5       16.38       13.68      2.37 o 
  -7  -7   5        0.19       -1.34      1.54 o 
  -6  -7   5        0.82        0.00      1.44 o 
  -5  -7   5        0.41        0.72      1.34 o 
  -4  -7   5        6.70        9.91      1.23 o 
  -3  -7   5        0.01       -0.78      0.72 o 
  -2  -7   5       27.86       25.05      1.90 o 
  -1  -7   5        2.17        2.06      0.86 o 
   0  -7   5        8.41        9.77      0.93 o 
   1  -7   5        0.51       -0.47      0.55 o 
   2  -7   5        9.81        9.56      1.75 o 
   3  -7   5        8.06       12.14      1.95 o 
   4  -7   5        0.00       -1.13      1.13 o 
   5  -7   5        4.95        0.93      1.44 o 
   6  -7   5       11.08        7.51      1.85 o 
  -7  -6   5        0.00       -1.34      1.34 o 
  -6  -6   5        2.81        2.78      1.65 o 
  -5  -6   5       14.28       13.06      2.06 o 
  -4  -6   5        2.40        3.07      0.82 o 
  -3  -6   5        4.05        2.08      0.79 o 
  -2  -6   5        9.87        8.43      1.06 o 
  -1  -6   5       47.07       51.73      3.76 o 
   0  -6   5       39.62       39.72      2.01 o 
   1  -6   5        0.43        0.12      0.51 o 
   2  -6   5       10.44        7.13      1.09 o 
   3  -6   5        4.30        2.37      1.23 o 
   4  -6   5        0.29        0.72      1.23 o 
   5  -6   5        1.04        1.65      1.34 o 
   6  -6   5       11.67       18.10      2.26 o 
   7  -6   5        0.45       -0.51      1.44 o 
  -8  -5   5       15.60       28.08      3.09 o 
  -7  -5   5        0.43        0.41      1.34 o 
  -6  -5   5        0.32       -1.23      1.13 o 
  -5  -5   5        0.58        0.31      1.23 o 
  -4  -5   5       22.60       20.55      1.33 o 
  -3  -5   5       14.03       13.12      1.11 o 
  -2  -5   5        1.19        0.88      0.64 o 
  -1  -5   5       36.73       37.61      1.65 o 
   0  -5   5        7.39        5.40      0.91 o 
   1  -5   5       40.14       42.21      1.68 o 
   2  -5   5      138.47      136.96      3.72 o 
   3  -5   5        0.49       -0.05      0.65 o 
   4  -5   5       15.00       16.97      1.85 o 
   5  -5   5        0.33        0.62      1.23 o 
   6  -5   5        1.82        2.88      1.34 o 
   7  -5   5       13.38       16.15      2.26 o 
   8  -5   5        0.00       -0.62      1.44 o 
  -8  -4   5        0.05       -0.82      1.34 o 
  -7  -4   5        0.65       -0.93      1.23 o 
  -6  -4   5        0.33       -1.23      1.03 o 
  -5  -4   5        5.85        6.90      0.84 o 
  -4  -4   5       55.28       49.01      1.78 o 
  -3  -4   5      145.66      165.11      3.99 o 
  -2  -4   5      101.14       81.26      2.39 o 
  -1  -4   5        1.03       -0.59      0.47 o 
   0  -4   5       60.01       66.19      2.17 o 
   1  -4   5       36.59       26.27      1.02 o 
   2  -4   5      107.16      107.33      2.98 o 
   3  -4   5        0.21        0.36      0.58 o 
   4  -4   5       13.53       11.65      1.13 o 
   5  -4   5        9.34       10.49      1.54 o 
   6  -4   5        0.28        0.31      1.13 o 
   7  -4   5        7.79        9.15      1.65 o 
   8  -4   5        1.31        0.51      1.34 o 
  -8  -3   5        4.14        5.55      1.85 o 
  -7  -3   5        7.68       10.49      1.85 o 
  -6  -3   5        0.32       -0.72      0.93 o 
  -5  -3   5        0.91        0.46      0.49 o 
  -4  -3   5       97.30      107.21      2.82 o 
  -3  -3   5       62.38       44.75      1.55 o 
  -2  -3   5       92.04       92.34      2.54 o 
  -1  -3   5       78.12       72.39      2.14 o 
   0  -3   5        0.40       -0.11      0.24 o 
   1  -3   5       70.01       64.52      1.27 o 
   2  -3   5        0.53        0.38      0.30 o 
   3  -3   5      375.36      409.06      7.13 o 
   4  -3   5      179.97      210.21      4.05 o 
   5  -3   5       56.87       69.72      2.98 o 
   6  -3   5      143.46      175.41      6.29 o 
   7  -3   5       28.55       32.51      2.37 o 
   8  -3   5       15.49       18.20      2.06 o 
   9  -3   5       10.79       14.91      2.16 o 
  -9  -2   5        4.60        4.32      1.75 o 
  -8  -2   5       49.39       60.91      3.60 o 
  -7  -2   5       20.18       18.21      2.16 o 
  -6  -2   5       28.38       26.20      1.26 o 
  -5  -2   5       14.47       12.41      0.86 o 
  -4  -2   5      171.13      184.52      4.18 o 
  -3  -2   5      102.83       90.02      2.36 o 
  -2  -2   5      380.80      410.11      8.31 o 
  -1  -2   5        0.34       -0.20      0.39 o 
   0  -2   5      185.70      196.78      3.62 o 
   1  -2   5        0.01       -0.42      0.28 o 
   2  -2   5       91.55       81.83      1.78 o 
   3  -2   5       17.49       18.18      0.77 o 
   4  -2   5       13.27       11.16      0.67 o 
   5  -2   5        6.51        2.37      0.53 o 
   6  -2   5       79.28       78.85      2.54 o 
   7  -2   5      164.28      216.17      7.32 o 
   8  -2   5        6.81        8.54      1.65 o 
   9  -2   5       29.42       36.72      2.78 o 
  -9  -1   5        1.10        2.06      1.54 o 
  -8  -1   5        3.06        6.89      1.65 o 
  -7  -1   5        4.89       10.18      1.65 o 
  -6  -1   5        3.17        3.22      0.67 o 
  -5  -1   5       40.49       36.86      1.36 o 
  -4  -1   5        2.44        2.28      0.57 o 
  -3  -1   5      126.70      118.12      3.76 o 
  -2  -1   5        0.16        0.26      0.57 o 
  -1  -1   5     1168.68     1227.48     23.29 o 
   0  -1   5     1974.32     1996.93     37.49 o 
   1  -1   5       96.26       85.52      1.78 o 
   2  -1   5        9.14       10.80      0.57 o 
   3  -1   5       28.87       23.55      0.83 o 
   4  -1   5        2.47        4.03      0.48 o 
   5  -1   5        4.20        1.08      0.41 o 
   6  -1   5        9.71        5.97      0.82 o 
   7  -1   5       87.62       79.48      2.67 o 
   8  -1   5       15.51        9.34      1.26 o 
   9  -1   5        0.59       -1.03      1.23 o 
  -9   0   5        0.01        0.10      1.34 o 
  -8   0   5        8.35        6.68      1.65 o 
  -7   0   5        3.25        3.29      1.34 o 
  -6   0   5        1.24        0.91      0.57 o 
  -5   0   5       21.19       20.89      1.04 o 
  -4   0   5       51.33       51.04      1.56 o 
  -3   0   5       10.29        9.69      0.65 o 
  -2   0   5       63.68       73.28      2.83 o 
  -1   0   5       92.84       82.40      1.97 o 
   0   0   5      777.27      803.77     15.30 o 
   1   0   5      650.74      642.97     12.11 o 
   2   0   5       26.62       27.79      1.02 o 
   3   0   5      821.09      980.73     15.86 o 
   4   0   5       39.38       40.35      1.11 o 
   5   0   5       15.25       17.28      0.79 o 
   6   0   5       47.35       46.11      1.73 o 
   7   0   5       38.94       30.40      1.70 o 
   8   0   5       25.22       23.26      2.37 o 
   9   0   5        2.38        2.07      1.01 o 
  -9   1   5        4.73        8.95      1.95 o 
  -8   1   5        0.66       -0.93      1.13 o 
  -7   1   5        0.00       -0.63      0.64 o 
  -6   1   5        0.27        0.30      0.57 o 
  -5   1   5        0.01       -0.62      0.57 o 
  -4   1   5       76.50       69.80      1.93 o 
  -3   1   5        2.15        2.36      0.47 o 
  -2   1   5        5.64        4.90      0.47 o 
  -1   1   5        4.13        0.62      0.36 o 
   0   1   5       31.61       35.71      1.54 o 
   1   1   5        9.51       25.29      1.08 o 
   2   1   5        5.54        4.84      0.36 o 
   3   1   5      151.52      198.28      3.54 o 
   4   1   5      307.48      338.26      5.83 o 
   5   1   5        1.77        1.59      0.39 o 
   6   1   5        3.96        5.48      0.78 o 
   7   1   5        7.16        2.55      1.23 o 
   8   1   5        5.97        3.80      1.01 o 
   9   1   5        0.75       -0.86      0.82 o 
  -8   2   5       16.17       17.48      2.16 o 
  -7   2   5        0.19       -0.25      0.76 o 
  -6   2   5       15.15       18.09      1.95 o 
  -5   2   5        5.68        5.88      1.13 o 
  -4   2   5        0.02        0.09      0.87 o 
  -3   2   5        8.02        7.12      0.93 o 
  -2   2   5        8.31       10.47      0.93 o 
  -1   2   5      362.08      394.34     11.31 o 
   0   2   5      149.10      131.83      4.13 o 
   1   2   5        2.38        1.44      0.41 o 
   2   2   5      104.95      112.30      3.33 o 
   3   2   5       10.41       16.55      0.61 o 
   4   2   5       69.82       77.70      1.68 o 
   5   2   5       20.61       19.79      1.08 o 
   6   2   5        0.16        0.06      0.53 o 
   7   2   5        5.41        7.48      1.23 o 
   8   2   5        0.34       -0.49      0.82 o 
   9   2   5        5.51        5.93      1.14 o 
  -7   3   5        1.64        2.37      0.87 o 
  -6   3   5        9.34        9.13      1.08 o 
  -5   3   5        0.88        0.10      0.58 o 
  -4   3   5       95.09       95.40      2.58 o 
  -3   3   5       42.27       43.37      2.42 o 
  -2   3   5        4.18        9.60      0.64 o 
  -1   3   5      244.72      241.79      5.17 o 
   0   3   5      693.35      658.43     17.67 o 
   1   3   5      240.21      218.66      6.31 o 
   2   3   5        0.49        1.63      0.32 o 
   3   3   5        2.74        2.08      0.34 o 
   4   3   5        7.84        9.60      0.88 o 
   5   3   5       21.38       27.94      1.35 o 
   6   3   5        5.22        7.55      0.93 o 
   7   3   5        6.12        4.03      0.86 o 
   8   3   5        4.63        1.72      0.91 o 
   9   3   5        2.33        0.77      0.95 o 
  -8   4   5        0.06       -0.21      1.23 o 
  -7   4   5       10.97        8.74      1.75 o 
  -6   4   5       22.69       25.30      2.16 o 
  -5   4   5       76.05       78.35      3.60 o 
  -4   4   5       25.58       27.98      2.06 o 
  -3   4   5        0.96       -0.41      0.82 o 
  -2   4   5       62.92       66.30      2.88 o 
  -1   4   5        2.46        2.06      0.72 o 
   0   4   5        0.29        0.51      0.51 o 
   1   4   5        6.91        9.53      0.44 o 
   2   4   5       38.36       32.22      1.09 o 
   3   4   5       39.11       43.72      1.19 o 
   4   4   5      199.55      196.39      4.84 o 
   5   4   5       27.06       25.74      2.47 o 
   6   4   5        0.03       -0.08      1.39 o 
   7   4   5        0.87       -1.39      0.93 o 
   8   4   5       46.47       43.67      2.32 o 
   9   4   5        0.28       -0.48      0.98 o 
  -7   5   5        6.22        4.11      1.65 o 
  -6   5   5       27.24       27.77      2.37 o 
  -5   5   5       28.46       23.04      2.16 o 
  -4   5   5      296.11      355.62     10.95 o 
  -3   5   5       85.55       91.14      3.91 o 
  -2   5   5       28.69       30.25      1.95 o 
  -1   5   5        0.77        0.93      0.72 o 
   0   5   5        2.58        0.31      0.62 o 
   1   5   5      131.76      145.58      4.74 o 
   2   5   5       36.50       26.66      1.90 o 
   3   5   5      110.63      112.06      2.37 o 
   4   5   5       65.40       52.65      2.07 o 
   5   5   5        3.13        3.16      0.84 o 
   6   5   5       65.31       59.86      2.32 o 
   7   5   5       29.85       39.40      2.00 o 
   8   5   5        1.02        1.15      0.96 o 
   9   5   5        3.80        7.63      1.36 o 
  -7   6   5        0.14       -2.06      1.44 o 
  -6   6   5        7.49        9.56      2.06 o 
  -5   6   5       38.57       42.08      2.98 o 
  -4   6   5        0.04       -1.23      1.13 o 
  -3   6   5        5.13        6.17      1.54 o 
  -2   6   5      110.87      137.33      5.15 o 
  -1   6   5        2.58        1.65      0.93 o 
   0   6   5       35.67       26.03      1.85 o 
   1   6   5        0.73        0.51      0.72 o 
   2   6   5        0.07        1.44      0.72 o 
   3   6   5       62.02       57.52      3.65 o 
   4   6   5      270.72      286.23     10.74 o 
   5   6   5        8.23       11.52      2.16 o 
   6   6   5       12.74       12.14      2.16 o 
   7   6   5        0.35       -0.21      1.54 o 
   8   6   5       13.08       10.39      2.26 o 
  -6   7   5        2.98        5.04      1.85 o 
  -5   7   5        5.33        3.19      1.65 o 
  -4   7   5        0.09       -1.70      1.13 o 
  -3   7   5       73.38       81.84      4.01 o 
  -2   7   5      134.90      156.32      5.77 o 
  -1   7   5        1.88        0.51      0.82 o 
   0   7   5       16.34       14.91      1.65 o 
   1   7   5        3.55        2.67      0.93 o 
   2   7   5        2.36        0.82      0.72 o 
   3   7   5        2.37       -0.10      1.23 o 
   4   7   5        0.49       -1.70      1.13 o 
   5   7   5       49.25       64.11      4.01 o 
   6   7   5       31.94       28.39      2.78 o 
   7   7   5        5.96        3.60      1.85 o 
   8   7   5        2.58        2.78      1.75 o 
  -5   8   5        3.20        3.50      1.65 o 
  -4   8   5        0.33       -0.93      1.23 o 
  -3   8   5        6.49        4.83      1.54 o 
  -2   8   5       22.28       13.78      1.95 o 
  -1   8   5       21.33       18.82      1.95 o 
   0   8   5       10.13       13.68      1.65 o 
   1   8   5       26.41       27.47      1.95 o 
   2   8   5       91.90       93.70      3.60 o 
   3   8   5        0.00       -1.44      1.13 o 
   4   8   5       25.75       30.14      2.88 o 
   5   8   5        0.66        1.13      1.54 o 
   6   8   5        2.68        4.32      1.75 o 
   7   8   5        8.51       10.28      2.26 o 
  -3   9   5        7.22       13.27      2.16 o 
  -2   9   5        0.14       -1.54      1.03 o 
  -1   9   5        2.45        0.10      1.03 o 
   0   9   5        2.31        0.10      0.93 o 
   1   9   5       53.92       39.52      2.37 o 
   3   9   5        0.21       -1.95      1.34 o 
   4   9   5        0.43       -0.93      1.34 o 
   5   9   5       10.11        8.33      2.16 o 
   6   9   5        0.83        0.51      1.75 o 
  -2  10   5        0.12        1.54      1.54 o 
  -1  10   5       10.11       17.17      2.26 o 
   0  10   5        5.97        8.84      1.65 o 
   1  10   5        0.32       -0.10      1.03 o 
   3  10   5        5.29        0.93      1.75 o 
   4  10   5       11.35       11.00      2.47 o 
  -3  -9   6        1.16        0.00      0.99 o 
  -2  -9   6        0.46        0.63      1.06 o 
  -1  -9   6        0.52       -1.54      1.03 o 
   0  -9   6        8.11        9.69      1.59 o 
   1  -9   6        4.02        3.71      1.26 o 
   2  -9   6       15.56       18.10      2.78 o 
  -5  -8   6        0.04       -0.72      1.65 o 
  -4  -8   6        0.26        0.72      1.65 o 
  -3  -8   6        2.74        2.57      1.16 o 
  -2  -8   6       13.85       17.53      1.85 o 
  -1  -8   6       11.21       11.55      1.48 o 
   0  -8   6        4.90        5.80      0.96 o 
   1  -8   6        4.79        2.30      0.85 o 
   2  -8   6       34.19       44.34      3.39 o 
   3  -8   6       17.06       13.16      2.37 o 
   4  -8   6        2.20       -1.34      1.54 o 
  -6  -7   6        0.01       -2.01      1.34 o 
  -5  -7   6        4.28        6.79      1.95 o 
  -4  -7   6        3.20        2.72      0.99 o 
  -3  -7   6        1.54       -0.19      0.86 o 
  -2  -7   6        7.69       10.17      1.28 o 
  -1  -7   6        0.00       -0.68      0.84 o 
   0  -7   6       12.26       12.60      1.13 o 
   1  -7   6       10.56       10.44      1.02 o 
   2  -7   6        8.00        9.50      1.27 o 
   3  -7   6        0.12       -0.93      1.23 o 
   4  -7   6        0.75       -0.62      1.44 o 
   5  -7   6        0.08        0.00      1.44 o 
   6  -7   6       22.51       25.71      2.98 o 
  -7  -6   6        1.01        2.37      1.85 o 
  -6  -6   6        1.27        1.54      1.54 o 
  -5  -6   6       18.41       21.60      2.57 o 
  -4  -6   6        4.28        4.36      0.99 o 
  -3  -6   6        4.85        4.31      1.39 o 
  -2  -6   6        7.87        8.29      2.11 o 
  -1  -6   6       61.72       72.18      2.64 o 
   0  -6   6        5.91        3.70      1.23 o 
   1  -6   6        1.48        1.88      0.81 o 
   2  -6   6        0.18       -0.45      0.72 o 
   3  -6   6        3.78        5.92      1.16 o 
   4  -6   6        5.13        5.86      1.54 o 
   5  -6   6        4.28        4.63      1.65 o 
   6  -6   6        1.14        1.23      1.44 o 
  -7  -5   6        1.00        0.62      1.54 o 
  -6  -5   6        0.65       -0.62      1.44 o 
  -5  -5   6       13.05       20.71      1.41 o 
  -4  -5   6       54.57       46.50      1.90 o 
  -3  -5   6       16.06       16.98      1.29 o 
  -2  -5   6       65.56       67.58      4.74 o 
  -1  -5   6        1.47        3.64      0.82 o 
   0  -5   6       31.40       37.14      2.73 o 
   1  -5   6       14.23       11.60      0.93 o 
   2  -5   6       47.48       43.37      1.96 o 
   3  -5   6        0.93        0.15      0.80 o 
   4  -5   6       26.39       29.05      1.71 o 
   5  -5   6        0.66        0.41      1.13 o 
   6  -5   6        0.09       -1.65      1.13 o 
   7  -5   6        3.44       -0.10      1.44 o 
  -8  -4   6        0.05        0.93      1.65 o 
  -7  -4   6        0.41       -1.75      1.23 o 
  -6  -4   6        6.86        9.15      1.85 o 
  -5  -4   6       94.77       87.22      2.70 o 
  -4  -4   6       45.76       47.40      1.85 o 
  -3  -4   6      107.86      105.30      5.56 o 
  -2  -4   6        2.87        3.50      0.79 o 
  -1  -4   6       13.71       14.24      1.08 o 
   0  -4   6       24.38       26.51      1.38 o 
   1  -4   6       84.06       84.66      2.03 o 
   2  -4   6      123.63      134.41      4.33 o 
   3  -4   6        0.34        1.29      0.73 o 
   4  -4   6       74.94       89.65      2.80 o 
   5  -4   6       15.35       17.95      1.45 o 
   6  -4   6        1.73        2.06      1.23 o 
   7  -4   6        0.00        0.82      1.23 o 
   8  -4   6        1.51        0.51      1.34 o 
  -8  -3   6        0.01        2.47      1.65 o 
  -7  -3   6        8.67        9.36      1.85 o 
  -6  -3   6        3.46        1.54      1.23 o 
  -5  -3   6        6.67        5.61      0.82 o 
  -4  -3   6        9.92       10.34      0.91 o 
  -3  -3   6       21.34       20.99      1.19 o 
  -2  -3   6        9.04       15.07      1.01 o 
  -1  -3   6       49.86       45.96      1.70 o 
   0  -3   6       49.25       50.75      1.82 o 
   1  -3   6        0.01        0.27      0.36 o 
   2  -3   6       49.33       49.81      1.39 o 
   3  -3   6        0.00        0.80      0.43 o 
   4  -3   6        1.45        1.06      0.53 o 
   5  -3   6      100.01      133.78      2.97 o 
   6  -3   6      285.31      343.90     10.84 o 
   7  -3   6       39.11       63.69      3.40 o 
   8  -3   6       26.00       33.02      2.57 o 
  -8  -2   6        0.09        2.06      1.54 o 
  -7  -2   6       13.60       16.66      2.26 o 
  -6  -2   6        1.98        1.38      0.72 o 
  -5  -2   6       43.71       43.41      1.65 o 
  -4  -2   6        1.05       -0.10      0.44 o 
  -3  -2   6        0.95        0.29      1.18 o 
  -2  -2   6        3.94        2.09      0.54 o 
  -1  -2   6      616.88      625.70     12.40 o 
   0  -2   6      389.15      372.89      7.93 o 
   1  -2   6        0.98        0.01      0.33 o 
   2  -2   6       36.52       44.04      1.23 o 
   3  -2   6        1.30       -0.50      0.33 o 
   4  -2   6       21.85       17.96      0.91 o 
   5  -2   6       82.85       67.90      1.84 o 
   6  -2   6        0.00        0.39      0.81 o 
   7  -2   6        8.98        6.39      1.20 o 
   8  -2   6       17.04       14.71      1.85 o 
   9  -2   6       12.39       16.25      2.06 o 
  -8  -1   6       14.75       20.36      2.37 o 
  -7  -1   6       63.48       79.35      3.91 o 
  -6  -1   6        0.01       -0.59      0.49 o 
  -5  -1   6        5.27        4.57      0.64 o 
  -4  -1   6        0.00       -0.21      0.39 o 
  -3  -1   6       96.48       96.58      2.47 o 
  -2  -1   6       14.93       14.95      0.86 o 
  -1  -1   6       33.29       37.68      3.50 o 
   0  -1   6        7.48        9.35      0.93 o 
   1  -1   6      296.38      287.65      5.30 o 
   2  -1   6        3.64        1.86      0.43 o 
   3  -1   6        2.52        2.63      0.41 o 
   4  -1   6        0.82        0.39      0.41 o 
   5  -1   6        8.61       10.43      0.77 o 
   6  -1   6       12.19       10.05      1.01 o 
   7  -1   6      112.48      132.72      5.51 o 
   8  -1   6        5.16        2.11      1.44 o 
   9  -1   6        2.60       -0.31      1.23 o 
  -8   0   6        0.00       -0.82      1.23 o 
  -7   0   6        7.50       10.03      1.29 o 
  -6   0   6        0.00       -0.53      0.49 o 
  -5   0   6        0.01       -0.13      0.93 o 
  -4   0   6       27.13       24.72      1.13 o 
  -3   0   6       65.68       77.34      2.04 o 
  -2   0   6        2.56        1.59      0.44 o 
  -1   0   6      108.63      125.28      2.88 o 
   0   0   6      595.98      556.10      8.34 o 
   1   0   6        3.11        6.61      0.48 o 
   2   0   6        6.41        4.16      0.62 o 
   3   0   6      135.51      125.26      2.46 o 
   4   0   6        4.18        4.96      0.50 o 
   5   0   6       74.47       74.56      1.80 o 
   6   0   6       10.12       10.83      1.39 o 
   7   0   6        9.81       13.33      1.21 o 
   8   0   6        1.22       -0.82      1.44 o 
   9   0   6        0.46        0.81      0.96 o 
  -7   1   6        8.26        8.84      1.34 o 
  -6   1   6        0.21        0.25      0.61 o 
  -5   1   6       28.28       29.72      1.34 o 
  -4   1   6       22.64       25.52      1.09 o 
  -3   1   6      191.75      199.97      4.34 o 
  -2   1   6      270.62      241.32      6.57 o 
  -1   1   6      102.78       97.91      2.26 o 
   0   1   6       10.34        3.39      0.72 o 
   1   1   6       29.28       36.07      1.08 o 
   2   1   6       25.18       22.13      0.69 o 
   3   1   6        3.18        2.98      0.36 o 
   4   1   6      172.10      197.12      3.68 o 
   5   1   6        5.63        5.57      0.58 o 
   6   1   6        0.32       -0.05      0.57 o 
   7   1   6        0.46       -0.81      0.67 o 
   8   1   6        5.22        3.12      0.91 o 
   9   1   6       11.04       12.84      1.41 o 
  -7   2   6        2.98        2.26      1.23 o 
  -6   2   6       24.20       26.95      1.95 o 
  -5   2   6       11.87       12.44      1.44 o 
  -4   2   6       15.47       12.14      1.34 o 
  -3   2   6      194.84      199.92      6.30 o 
  -2   2   6        2.29        1.23      0.62 o 
  -1   2   6      249.85      234.39      6.93 o 
   0   2   6       43.64       39.83      1.85 o 
   1   2   6       41.25       35.92      1.65 o 
   2   2   6       87.27       80.38      1.66 o 
   3   2   6        3.23        2.29      0.36 o 
   4   2   6       57.88       55.99      1.39 o 
   5   2   6        0.45       -0.21      0.46 o 
   6   2   6        0.46        0.53      0.59 o 
   7   2   6       84.79       93.17      2.97 o 
   8   2   6        8.08       10.89      1.23 o 
   9   2   6        6.43        7.36      1.29 o 
  -7   3   6       41.57       41.67      2.57 o 
  -6   3   6        0.50       -1.39      0.93 o 
  -5   3   6       30.77       34.57      2.26 o 
  -4   3   6       31.09       31.58      2.06 o 
  -3   3   6        0.19       -0.21      0.82 o 
  -2   3   6        0.67        0.10      0.62 o 
  -1   3   6       31.29       36.32      1.85 o 
   0   3   6      313.53      342.86      9.73 o 
   1   3   6       22.24       19.34      1.23 o 
   2   3   6       16.39       13.06      0.93 o 
   3   3   6        0.22        0.22      0.38 o 
   4   3   6        1.90        1.48      0.41 o 
   5   3   6       17.12       18.80      1.39 o 
   6   3   6       23.40       22.75      1.35 o 
   7   3   6        9.29       10.04      1.12 o 
   8   3   6        0.02       -0.53      0.79 o 
   9   3   6        4.99        4.75      1.21 o 
  -7   4   6        0.37        0.21      1.23 o 
  -6   4   6       62.45       74.51      3.71 o 
  -5   4   6       21.62       23.56      2.06 o 
  -4   4   6        0.00       -0.10      0.93 o 
  -3   4   6       63.60       69.07      3.19 o 
  -2   4   6       57.93       57.54      2.68 o 
  -1   4   6       27.12       31.38      1.85 o 
   0   4   6      286.99      271.37      8.07 o 
   1   4   6      206.05      212.81      6.40 o 
   2   4   6      258.59      227.69      6.72 o 
   3   4   6       72.63       76.75      3.50 o 
   4   4   6       81.48       71.47      4.12 o 
   5   4   6        1.50       -1.23      1.23 o 
   6   4   6       13.31       22.83      2.47 o 
   7   4   6       12.94       14.81      2.37 o 
   8   4   6        6.30       10.08      2.16 o 
   9   4   6        0.81        1.75      1.85 o 
  -7   5   6       20.87       21.39      2.37 o 
  -6   5   6        0.27       -0.51      1.34 o 
  -5   5   6       72.90       88.63      4.22 o 
  -4   5   6       10.59       15.12      2.06 o 
  -3   5   6       23.27       22.84      2.06 o 
  -2   5   6        4.93        6.17      1.23 o 
  -1   5   6        0.02       -0.51      0.62 o 
   0   5   6        1.86        1.13      0.72 o 
   1   5   6        3.01        2.88      0.82 o 
   2   5   6       17.37       12.65      1.23 o 
   3   5   6       12.53       15.43      1.08 o 
   4   5   6     1049.92     1101.95     35.27 o 
   5   5   6       59.02       66.59      4.12 o 
   6   5   6      184.91      223.14      9.07 o 
   7   5   6        3.97        3.39      1.75 o 
   8   5   6       20.08       23.35      2.88 o 
  -6   6   6        8.55       11.62      2.06 o 
  -5   6   6        1.44        0.93      1.34 o 
  -4   6   6       15.31       19.44      2.16 o 
  -2   6   6       17.11        9.67      1.65 o 
  -1   6   6        1.58        1.03      0.93 o 
   0   6   6        1.45       -0.10      0.72 o 
   1   6   6        0.03       -0.93      0.62 o 
   2   6   6       35.10       41.36      2.06 o 
   3   6   6        1.33        2.12      0.98 o 
   4   6   6       79.05       92.35      5.04 o 
   5   6   6        0.78        2.57      1.54 o 
   6   6   6        8.29       10.08      2.16 o 
   7   6   6       17.92       18.62      2.57 o 
   8   6   6       15.11       24.07      2.78 o 
  -5   7   6       31.25       31.27      2.67 o 
  -4   7   6        0.65        1.95      1.44 o 
  -3   7   6       34.65       37.45      2.67 o 
  -2   7   6      107.20      121.74      4.94 o 
  -1   7   6       26.08       25.61      2.06 o 
   0   7   6      135.20      133.44      4.95 o 
   1   7   6        0.69       -0.41      0.82 o 
   2   7   6       13.89       13.68      1.34 o 
   3   7   6        7.82        8.54      1.95 o 
   4   7   6       28.86       26.13      2.67 o 
   5   7   6      158.50      183.66      8.04 o 
   6   7   6        0.95        2.67      1.65 o 
   7   7   6        3.02        3.70      1.95 o 
  -4   8   6        2.11        1.03      1.54 o 
  -3   8   6        4.35        3.29      1.44 o 
  -2   8   6       10.39       17.79      2.06 o 
  -1   8   6        0.01        0.00      1.03 o 
   0   8   6        0.03        0.93      0.93 o 
   1   8   6       31.61       34.77      2.16 o 
   2   8   6       23.30       25.92      1.85 o 
   3   8   6       31.28       27.06      2.78 o 
   4   8   6        0.73       -0.10      1.34 o 
   5   8   6        0.12       -0.62      1.54 o 
   6   8   6        0.71       -1.03      1.34 o 
   7   8   6        2.01        0.31      1.75 o 
  -3   9   6        2.94       -0.10      1.34 o 
  -2   9   6        0.11        0.10      1.23 o 
  -1   9   6        2.80        0.51      1.23 o 
   0   9   6       26.01       20.47      1.95 o 
   1   9   6        0.16       -0.10      0.93 o 
   3   9   6        1.02       -1.75      1.44 o 
   4   9   6        1.34        2.06      1.65 o 
   5   9   6        3.54        2.26      1.85 o 
   0  10   6        0.05        0.31      1.23 o 
   1  10   6        0.61        1.75      1.13 o 
   3  10   6        0.72        0.21      1.75 o 
   0  -9   7        1.04        0.28      0.96 o 
  -4  -8   7        2.43        3.91      1.95 o 
  -3  -8   7        0.38       -1.13      1.23 o 
  -2  -8   7        0.40       -0.29      0.99 o 
  -1  -8   7        0.32       -0.02      1.04 o 
   0  -8   7        1.87        2.37      0.94 o 
   1  -8   7        2.16        2.25      0.93 o 
   2  -8   7       17.62       22.63      1.99 o 
   3  -8   7        0.25       -1.34      1.54 o 
  -5  -7   7        6.87        7.30      2.16 o 
  -4  -7   7        0.39        0.42      0.96 o 
  -3  -7   7        2.88        2.10      1.23 o 
  -2  -7   7        0.46        0.85      0.98 o 
  -1  -7   7       19.59       24.78      1.87 o 
   0  -7   7        3.75        0.73      0.82 o 
   1  -7   7        0.15       -0.76      0.67 o 
   2  -7   7        0.20        0.88      1.04 o 
   3  -7   7        0.16        0.66      1.01 o 
   4  -7   7        0.15        0.10      1.44 o 
   5  -7   7        0.72        0.31      1.54 o 
  -6  -6   7       19.20       18.10      2.57 o 
  -5  -6   7        1.51        1.75      1.65 o 
  -4  -6   7       31.03       32.04      1.85 o 
  -3  -6   7        0.31       -0.62      0.78 o 
  -2  -6   7        2.11        3.68      1.01 o 
  -1  -6   7        7.65        6.23      1.11 o 
   0  -6   7        6.67       10.77      2.59 o 
   1  -6   7        4.18        5.13      0.85 o 
   2  -6   7        1.79        0.81      0.91 o 
   3  -6   7        3.28        2.16      1.59 o 
   4  -6   7        6.96        6.19      1.20 o 
   5  -6   7        2.27        3.39      1.75 o 
   6  -6   7        6.87        4.63      1.85 o 
  -6  -5   7        9.02       10.08      2.16 o 
  -5  -5   7        0.48        2.02      0.98 o 
  -4  -5   7        7.75        7.17      1.04 o 
  -3  -5   7       12.64       12.68      1.23 o 
  -2  -5   7       10.56       10.40      1.19 o 
  -1  -5   7        0.30        0.10      0.74 o 
   0  -5   7       20.68       19.02      1.31 o 
   1  -5   7        0.42        0.70      1.34 o 
   2  -5   7       72.77       78.19      2.73 o 
   3  -5   7       11.74       14.51      1.42 o 
   4  -5   7        6.88        7.47      1.20 o 
   5  -5   7        9.01       10.89      1.33 o 
   6  -5   7        8.57        8.64      1.75 o 
   7  -5   7        1.34       -0.51      1.44 o 
  -7  -4   7        3.89        6.17      1.85 o 
  -6  -4   7        0.93        0.10      1.44 o 
  -5  -4   7       22.28       27.45      1.56 o 
  -4  -4   7       53.21       68.96      2.47 o 
  -3  -4   7       14.41        7.79      1.01 o 
  -2  -4   7      122.34      127.39      3.52 o 
  -1  -4   7       35.82       44.04      1.92 o 
   0  -4   7       77.77       76.20      3.40 o 
   1  -4   7      165.01      194.84      3.73 o 
   2  -4   7       55.41       46.81      1.96 o 
   3  -4   7      233.61      276.88      6.39 o 
   4  -4   7      108.85      133.48      3.75 o 
   5  -4   7       59.17       87.31      2.94 o 
   6  -4   7       26.28       31.89      2.57 o 
   7  -4   7        0.04       -1.85      1.23 o 
  -7  -3   7        8.83        8.95      1.95 o 
  -6  -3   7        5.10        4.32      1.54 o 
  -5  -3   7        5.17        4.97      0.84 o 
  -4  -3   7       12.88       10.20      1.01 o 
  -3  -3   7        0.15        0.39      0.51 o 
  -2  -3   7        2.28        5.41      0.79 o 
  -1  -3   7      211.91      226.04      5.21 o 
   0  -3   7       19.87       18.93      1.65 o 
   1  -3   7        1.45       -0.35      0.41 o 
   2  -3   7       33.97       27.45      1.34 o 
   3  -3   7       17.64       12.86      1.13 o 
   4  -3   7      107.99       85.17      3.18 o 
   5  -3   7        0.07        1.24      0.67 o 
   6  -3   7      131.44      136.40      3.15 o 
   7  -3   7       46.21       67.50      3.60 o 
   8  -3   7        0.56       -0.82      1.23 o 
  -7  -2   7        2.31        5.04      1.65 o 
  -6  -2   7        0.02       -0.67      0.57 o 
  -5  -2   7       11.85        9.49      0.98 o 
  -4  -2   7        1.72        0.49      0.54 o 
  -3  -2   7       16.77       16.33      1.05 o 
  -2  -2   7        1.33       -0.07      0.49 o 
  -1  -2   7      445.72      426.23      9.49 o 
   0  -2   7        0.13        3.50      0.93 o 
   1  -2   7       30.35       21.19      0.91 o 
   2  -2   7       87.69       87.14      2.00 o 
   3  -2   7       45.00       35.74      1.17 o 
   4  -2   7       42.03       42.54      1.36 o 
   5  -2   7       23.60       18.82      1.09 o 
   6  -2   7        5.64        7.59      0.90 o 
   7  -2   7      105.23       90.46      3.05 o 
   8  -2   7       19.37       18.41      2.06 o 
  -6  -1   7        2.08        1.34      0.93 o 
  -5  -1   7       19.96       18.09      1.39 o 
  -4  -1   7       23.76       28.77      1.30 o 
  -3  -1   7       26.48       29.30      1.27 o 
  -2  -1   7        3.86        6.60      0.82 o 
  -1  -1   7       18.21       19.80      1.39 o 
   0  -1   7      273.94      267.00      4.39 o 
   1  -1   7       39.54       37.24      1.79 o 
   2  -1   7       20.61       16.55      0.78 o 
   3  -1   7       41.81       41.10      1.22 o 
   4  -1   7        2.97        1.52      0.47 o 
   5  -1   7        3.29        5.95      0.69 o 
   6  -1   7       15.85       14.28      1.16 o 
   7  -1   7       23.16       21.34      1.70 o 
   8  -1   7       11.58        8.94      1.30 o 
  -7   0   7        4.38        6.58      1.23 o 
  -6   0   7        0.30       -1.08      0.72 o 
  -5   0   7        0.46        0.93      0.82 o 
  -4   0   7        4.60        2.78      0.82 o 
  -3   0   7        2.48        0.62      0.62 o 
  -2   0   7        0.03       -0.41      0.51 o 
  -1   0   7       13.13       19.03      1.34 o 
   0   0   7      108.19      101.51      3.61 o 
   1   0   7       64.66       73.98      3.45 o 
   2   0   7        3.11        5.20      1.18 o 
   3   0   7      174.91      172.48      3.30 o 
   4   0   7       14.95       13.50      0.76 o 
   5   0   7       10.07        9.88      1.17 o 
   6   0   7       11.79       12.36      1.08 o 
   7   0   7        2.46        3.81      1.39 o 
   8   0   7        1.63       -1.02      0.79 o 
   9   0   7        0.35        0.10      0.96 o 
  -7   1   7        0.36       -0.62      0.93 o 
  -6   1   7        0.66       -1.03      0.82 o 
  -5   1   7        0.64       -0.10      0.82 o 
  -4   1   7       25.06       23.25      1.65 o 
  -3   1   7        0.72        0.00      0.62 o 
  -2   1   7       20.23       17.08      1.34 o 
  -1   1   7       40.36       43.74      2.06 o 
   0   1   7        1.10        0.62      0.62 o 
   1   1   7       23.56       18.31      1.23 o 
   2   1   7       29.00       33.41      1.38 o 
   3   1   7        0.11        1.09      0.51 o 
   4   1   7        5.25        3.47      0.74 o 
   5   1   7       11.44       12.21      0.76 o 
   6   1   7       10.17       11.09      1.03 o 
   7   1   7        4.17        5.06      1.03 o 
   8   1   7        0.41       -0.76      0.79 o 
   9   1   7        0.82        2.26      1.75 o 
  -7   2   7        7.41        8.64      1.65 o 
  -6   2   7       65.66       62.47      2.98 o 
  -5   2   7       26.26       34.15      2.16 o 
  -4   2   7        9.42       13.27      1.44 o 
  -3   2   7       70.61       75.47      3.09 o 
  -2   2   7        2.13        3.39      0.93 o 
  -1   2   7        0.06       -0.62      0.51 o 
   0   2   7       96.21       94.58      3.40 o 
   1   2   7       22.27       14.51      1.13 o 
   2   2   7       16.92       12.90      1.44 o 
   3   2   7        2.35        3.39      0.70 o 
   4   2   7      118.44      128.48      3.39 o 
   5   2   7        6.21        4.83      1.54 o 
   6   2   7        0.08       -1.23      1.03 o 
   7   2   7        1.17        0.51      1.23 o 
   8   2   7        0.35       -0.41      1.44 o 
   9   2   7        0.37       -0.31      1.44 o 
  -7   3   7        4.04        7.82      1.65 o 
  -6   3   7       11.51       15.12      1.85 o 
  -5   3   7        3.97        3.91      1.23 o 
  -4   3   7        9.45        7.10      1.34 o 
  -3   3   7       20.03       17.90      1.65 o 
  -2   3   7       56.25       48.58      2.37 o 
  -1   3   7       81.10       67.15      2.78 o 
   0   3   7       30.91       25.21      1.54 o 
   1   3   7        9.36        6.17      0.93 o 
   2   3   7      133.53      103.81      3.61 o 
   3   3   7       86.25       90.09      2.61 o 
   4   3   7        0.32       -1.13      1.23 o 
   5   3   7       16.92       16.97      2.26 o 
   6   3   7        0.33       -1.54      1.23 o 
   7   3   7       23.03       30.86      2.88 o 
   8   3   7       15.54       10.49      2.26 o 
   9   3   7        0.53       -1.34      1.65 o 
  -7   4   7        0.13       -1.34      1.23 o 
  -6   4   7       71.64       82.86      3.91 o 
  -5   4   7        2.89        3.60      1.44 o 
  -4   4   7      236.28      277.38      8.87 o 
  -3   4   7       35.43       37.86      2.37 o 
  -2   4   7        3.05        6.07      1.23 o 
  -1   4   7      223.68      222.78      7.02 o 
   0   4   7        1.76        3.70      0.93 o 
   1   4   7       49.82       53.73      2.37 o 
   2   4   7      460.77      443.96     12.34 o 
   3   4   7      169.24      173.42      4.33 o 
   4   4   7      166.57      174.68      7.42 o 
   5   4   7       50.39       66.07      4.22 o 
   6   4   7       63.15       81.72      4.73 o 
   7   4   7       19.28       25.30      2.78 o 
   8   4   7        5.02        1.75      1.65 o 
  -6   5   7        0.04        0.82      1.44 o 
  -5   5   7       16.60       12.24      1.95 o 
  -4   5   7        8.56        6.38      1.54 o 
  -3   5   7      161.63      186.68      6.60 o 
  -2   5   7        0.33        0.31      1.03 o 
  -1   5   7        7.50        8.12      1.23 o 
   0   5   7       11.51       20.36      1.54 o 
   1   5   7        0.01       -0.93      0.62 o 
   2   5   7      122.90      136.63      4.53 o 
   3   5   7        3.17        3.74      0.81 o 
   4   5   7      162.15      188.56      8.14 o 
   5   5   7       14.88       18.72      2.57 o 
   6   5   7       36.36       39.20      3.40 o 
   7   5   7       10.98       10.28      2.26 o 
   8   5   7       12.20       12.03      2.57 o 
  -5   6   7        3.36        4.94      1.65 o 
  -4   6   7        0.15        2.16      1.34 o 
  -3   6   7       54.28       67.51      3.60 o 
  -2   6   7        9.22       13.16      1.75 o 
  -1   6   7       15.29       16.35      1.75 o 
   0   6   7        2.37       -0.21      0.82 o 
   1   6   7       50.25       44.77      2.26 o 
   2   6   7       15.66       16.56      1.44 o 
   3   6   7        0.23       -0.08      1.03 o 
   4   6   7        9.79       12.03      2.26 o 
   5   6   7      117.95      120.10      6.08 o 
   6   6   7       26.47       23.14      2.98 o 
   7   6   7        8.40       17.17      2.78 o 
   8   6   7        7.93       11.11      2.57 o 
  -4   7   7        0.61        0.00      1.34 o 
  -3   7   7        8.08        5.86      1.44 o 
  -2   7   7       36.91       33.13      2.47 o 
  -1   7   7        0.00       -0.31      0.93 o 
   0   7   7       48.83       52.48      2.78 o 
   1   7   7        9.01       12.44      1.54 o 
   2   7   7       24.12       23.86      1.65 o 
   3   7   7        0.27       -1.70      1.13 o 
   4   7   7        7.54        5.76      1.85 o 
   5   7   7        3.89        2.78      1.85 o 
   6   7   7       10.52       13.06      2.37 o 
   7   7   7        0.54        0.41      1.75 o 
  -3   8   7        0.70        3.50      1.54 o 
  -2   8   7       13.19       15.32      2.06 o 
  -1   8   7       12.37        8.84      1.65 o 
   0   8   7        0.36        1.13      1.03 o 
   1   8   7       74.01       65.26      3.19 o 
   2   8   7        5.76        3.19      1.03 o 
   3   8   7        1.80       -0.51      1.44 o 
   4   8   7        0.45       -0.41      1.54 o 
   5   8   7        0.01       -0.82      1.44 o 
   6   8   7        0.92        0.51      1.65 o 
  -2   9   7        1.26        1.44      1.44 o 
  -1   9   7        9.13       20.05      2.37 o 
   0   9   7        3.06        4.94      1.44 o 
   1   9   7        1.13        3.91      1.34 o 
   3   9   7        5.49        0.62      1.75 o 
   4   9   7       24.57       30.76      3.29 o 
  -2  -8   8        7.71       12.70      1.68 o 
  -1  -8   8        0.09       -0.45      0.93 o 
   0  -8   8        0.07       -0.45      0.89 o 
   1  -8   8        0.85        1.62      1.21 o 
  -4  -7   8        1.03        1.66      1.95 o 
  -3  -7   8        0.05       -1.41      0.99 o 
  -2  -7   8       12.40       15.01      1.68 o 
  -1  -7   8        0.66        0.71      1.04 o 
   0  -7   8        3.34        4.86      1.04 o 
   1  -7   8        0.04       -0.49      0.82 o 
   2  -7   8        5.18        5.70      2.37 o 
   3  -7   8        7.48       12.24      1.56 o 
   4  -7   8        1.05        0.16      1.16 o 
  -5  -6   8        2.46        2.26      1.75 o 
  -4  -6   8       18.64       20.33      1.61 o 
  -3  -6   8       11.12       13.74      2.11 o 
  -2  -6   8        7.15        4.69      1.16 o 
  -1  -6   8        5.79        9.41      1.33 o 
   0  -6   8        2.40        0.38      1.36 o 
   1  -6   8        4.98        1.35      0.78 o 
   2  -6   8        5.48        4.98      1.20 o 
   3  -6   8        3.58        3.86      1.16 o 
   4  -6   8        3.96        5.41      1.31 o 
   5  -6   8        3.02        1.70      1.20 o 
  -6  -5   8        4.94       13.99      2.57 o 
  -5  -5   8       32.92       31.23      1.85 o 
  -4  -5   8        9.94        7.92      1.85 o 
  -3  -5   8        0.19        0.72      0.82 o 
  -2  -5   8        4.25        3.06      0.94 o 
  -1  -5   8       92.67      115.43      3.52 o 
   0  -5   8        0.07       -1.35      1.26 o 
   1  -5   8       55.55       67.38      2.03 o 
   2  -5   8       69.78       80.66      2.87 o 
   3  -5   8       10.18       21.40      1.60 o 
   4  -5   8        1.49        2.34      1.05 o 
   5  -5   8        3.83        6.87      2.31 o 
   6  -5   8        1.50        1.34      1.65 o 
  -6  -4   8        0.20       -0.72      1.34 o 
  -5  -4   8        0.22        0.64      0.82 o 
  -4  -4   8        1.37        1.05      0.79 o 
  -3  -4   8       36.28       52.14      2.12 o 
  -2  -4   8        0.01        1.49      0.80 o 
  -1  -4   8       14.92       17.19      1.75 o 
   0  -4   8       45.90       55.30      1.73 o 
   1  -4   8        1.58        0.07      0.65 o 
   2  -4   8        5.04        3.50      0.95 o 
   3  -4   8       19.18       28.80      1.67 o 
   4  -4   8        2.77        9.07      1.23 o 
   5  -4   8       81.83      113.27      3.56 o 
   6  -4   8       31.04       38.69      2.11 o 
   7  -4   8        9.21        9.36      1.95 o 
  -5  -3   8        0.21        0.72      0.93 o 
  -4  -3   8        0.31       -0.72      0.82 o 
  -3  -3   8       13.35       21.52      1.33 o 
  -2  -3   8        0.04        0.66      0.59 o 
  -1  -3   8      114.96      124.79      3.41 o 
   0  -3   8       90.62       92.81      2.17 o 
   1  -3   8       18.64       13.94      1.16 o 
   2  -3   8       11.78       12.13      1.13 o 
   3  -3   8       21.70       12.92      1.16 o 
   4  -3   8        1.41        1.22      0.79 o 
   5  -3   8       26.31       13.18      1.29 o 
   6  -3   8        6.27        4.72      1.49 o 
   7  -3   8        5.25       12.85      1.85 o 
  -6  -2   8        0.16       -0.10      0.82 o 
  -5  -2   8        1.29        1.03      0.93 o 
  -4  -2   8        1.40       -0.31      0.72 o 
  -3  -2   8       12.31       13.68      1.44 o 
  -2  -2   8        4.84        2.78      0.93 o 
  -1  -2   8       14.30       14.19      1.44 o 
   0  -2   8       51.03       54.96      2.68 o 
   1  -2   8        0.80        2.78      0.93 o 
   2  -2   8        3.32        2.93      0.69 o 
   3  -2   8       35.56       41.54      3.40 o 
   4  -2   8        0.61        0.85      0.53 o 
   5  -2   8        0.55        1.13      0.64 o 
   6  -2   8       33.33       40.86      2.59 o 
   7  -2   8       24.26       34.81      1.85 o 
   8  -2   8        0.78       -1.52      1.01 o 
  -6  -1   8        0.00       -1.23      0.82 o 
  -5  -1   8        0.43       -0.51      0.82 o 
  -4  -1   8        1.03        1.23      0.82 o 
  -3  -1   8       20.50       20.26      1.54 o 
  -2  -1   8        1.53        3.91      1.03 o 
  -1  -1   8       63.94       58.58      2.68 o 
   0  -1   8      137.36      138.54      4.74 o 
   1  -1   8       10.68        8.78      1.29 o 
   2  -1   8        0.00        0.05      0.58 o 
   3  -1   8       24.47       20.23      1.59 o 
   4  -1   8        0.26        0.41      0.61 o 
   5  -1   8        2.68        2.62      0.80 o 
   6  -1   8        1.30        0.72      1.23 o 
   7  -1   8        0.21        1.13      1.34 o 
   8  -1   8        1.77        1.85      1.54 o 
  -7   0   8        0.80        0.00      1.03 o 
  -6   0   8        3.92        3.50      1.13 o 
  -5   0   8        5.89        2.78      1.03 o 
  -4   0   8       81.62       83.09      3.40 o 
  -3   0   8        2.26        0.00      0.72 o 
  -2   0   8       12.99       11.21      1.23 o 
  -1   0   8        9.98       11.83      1.34 o 
   0   0   8        2.81        2.06      0.72 o 
   1   0   8        0.00       -0.47      0.49 o 
   2   0   8        6.03        8.41      0.91 o 
   3   0   8       17.78       19.81      1.23 o 
   4   0   8        4.49        4.91      0.87 o 
   5   0   8        0.03       -0.36      0.61 o 
   6   0   8        4.23        4.83      1.54 o 
   7   0   8       15.14       14.19      2.06 o 
   8   0   8        1.19        0.21      1.34 o 
  -7   1   8        0.31       -0.51      1.03 o 
  -6   1   8        3.85        2.98      1.13 o 
  -5   1   8        0.10       -0.41      0.93 o 
  -4   1   8        8.05        6.48      1.23 o 
  -3   1   8       36.46       41.05      2.16 o 
  -2   1   8       11.65        7.71      1.13 o 
  -1   1   8       72.94       70.53      2.88 o 
   0   1   8        1.64        0.82      0.62 o 
   1   1   8        0.19       -0.31      0.62 o 
   2   1   8        0.26        0.16      0.57 o 
   3   1   8        6.92        3.30      0.74 o 
   4   1   8       22.28       17.55      1.49 o 
   5   1   8       11.73       12.34      1.95 o 
   6   1   8       34.57       41.56      2.98 o 
   7   1   8       10.68        7.61      1.95 o 
   8   1   8        7.33       10.90      2.16 o 
  -7   2   8       13.59       15.53      1.95 o 
  -6   2   8       38.15       36.93      2.37 o 
  -5   2   8        9.82        8.54      1.44 o 
  -4   2   8       26.75       16.66      1.65 o 
  -3   2   8        0.01       -0.82      0.82 o 
  -2   2   8        4.02        3.29      0.93 o 
  -1   2   8      125.50      115.11      4.12 o 
   0   2   8        0.21       -0.93      0.62 o 
   1   2   8        0.01       -0.77      0.51 o 
   2   2   8        1.81        0.51      0.87 o 
   3   2   8        7.46        9.42      1.03 o 
   4   2   8       38.95       36.62      1.64 o 
   5   2   8        0.00       -1.44      1.23 o 
   6   2   8       23.08       21.91      2.37 o 
   7   2   8       16.68       17.90      2.37 o 
   8   2   8        3.45        4.22      1.85 o 
  -6   3   8       43.64       46.20      2.88 o 
  -5   3   8        1.99        1.03      1.23 o 
  -4   3   8       18.72       16.66      1.75 o 
  -3   3   8      101.13      102.89      4.12 o 
  -2   3   8       68.85       65.78      2.99 o 
  -1   3   8       60.50       56.30      2.68 o 
   0   3   8      602.69      569.96     15.79 o 
   1   3   8       54.57       52.18      2.37 o 
   2   3   8      217.76      217.30      5.23 o 
   3   3   8        5.88        8.15      0.98 o 
   4   3   8       21.88       23.51      1.45 o 
   5   3   8        0.05       -1.03      1.23 o 
   6   3   8        3.21        1.54      1.54 o 
   7   3   8        8.89       14.91      2.37 o 
   8   3   8        8.50        6.89      2.06 o 
  -6   4   8        4.03        5.86      1.75 o 
  -5   4   8        0.00        0.21      1.23 o 
  -4   4   8       56.74       75.64      3.60 o 
  -3   4   8        1.30       -1.13      0.93 o 
  -2   4   8       44.01       55.77      2.78 o 
  -1   4   8       12.88       11.00      1.44 o 
   0   4   8        3.04        6.38      1.13 o 
   1   4   8      113.08      115.59      4.12 o 
   2   4   8       30.64       22.12      1.54 o 
   3   4   8      147.34      163.74      4.27 o 
   4   4   8      510.32      559.46     19.28 o 
   5   4   8        8.95        9.87      2.16 o 
   6   4   8       28.55       30.14      3.09 o 
   7   4   8        1.27       -0.93      1.54 o 
   8   4   8        6.81        4.32      1.95 o 
  -5   5   8        2.10        1.44      1.34 o 
  -4   5   8       20.77       22.01      2.16 o 
  -3   5   8       43.06       44.96      2.78 o 
  -2   5   8        0.74       -0.62      1.03 o 
  -1   5   8       80.41       86.48      3.71 o 
   0   5   8        1.97        3.19      1.03 o 
   1   5   8       28.92       25.62      1.75 o 
   2   5   8      112.02      112.38      4.02 o 
   3   5   8       31.99       30.84      1.52 o 
   4   5   8      185.89      196.95      8.56 o 
   5   5   8       48.82       45.17      3.50 o 
   6   5   8        0.77       -0.51      1.44 o 
   7   5   8       47.43       63.90      4.42 o 
  -4   6   8        0.04       -0.51      1.34 o 
  -3   6   8       39.69       45.58      2.88 o 
  -2   6   8       82.76       91.93      4.12 o 
  -1   6   8        5.98        7.20      1.34 o 
   0   6   8        4.51        4.11      1.03 o 
   1   6   8        0.45       -0.21      0.82 o 
   2   6   8        5.82        4.94      1.13 o 
   3   6   8        4.27        2.26      1.65 o 
   4   6   8       67.48       72.46      4.63 o 
   5   6   8        7.20       12.44      2.47 o 
   6   6   8        0.02       -0.62      1.65 o 
   7   6   8       10.49        7.71      2.47 o 
  -3   7   8        3.08        4.94      1.54 o 
  -2   7   8        4.18        7.51      1.65 o 
  -1   7   8        0.00        0.62      1.03 o 
   0   7   8        3.40        3.08      1.13 o 
   1   7   8       12.71       10.49      1.44 o 
   2   7   8        0.05       -0.72      0.82 o 
   3   7   8        0.16       -2.01      1.34 o 
   4   7   8        5.61        6.68      2.06 o 
   5   7   8        2.43        0.41      1.65 o 
   6   7   8        0.15        0.72      1.65 o 
  -2   8   8        0.79       -0.41      1.13 o 
  -1   8   8        3.55        0.21      1.13 o 
   0   8   8       13.46       12.44      1.75 o 
   1   8   8        0.00       -0.10      0.93 o 
   3   8   8        0.00       -2.16      1.44 o 
   4   8   8        3.72        2.06      1.85 o 
   5   8   8        0.02       -2.47      1.65 o 
   1   9   8        6.96        3.60      1.23 o 
  -2  -7   9        0.15        0.03      1.49 o 
  -1  -7   9        0.04        1.74      0.99 o 
   0  -7   9        0.00       -1.14      0.85 o 
   1  -7   9       12.80       18.67      1.89 o 
   2  -7   9        0.59        1.86      1.23 o 
  -3  -6   9        6.00        8.52      2.06 o 
  -2  -6   9        2.90        5.78      1.18 o 
  -1  -6   9        0.75        1.23      1.23 o 
   0  -6   9        1.68        2.02      0.90 o 
   1  -6   9        7.82       13.56      1.58 o 
   2  -6   9        1.89        3.92      1.16 o 
   3  -6   9       21.21       33.16      2.57 o 
   4  -6   9        4.11        5.87      1.34 o 
  -4  -5   9       15.29       27.05      2.26 o 
  -3  -5   9        2.95        2.37      1.23 o 
  -2  -5   9       30.12       38.68      2.67 o 
  -1  -5   9        9.30       14.29      1.95 o 
   0  -5   9       12.38       11.24      1.06 o 
   1  -5   9        6.66       12.24      1.41 o 
   2  -5   9        6.45        3.60      1.05 o 
   3  -5   9       16.62       23.19      2.11 o 
   4  -5   9        6.48        4.41      1.20 o 
   5  -5   9        1.40        1.48      1.08 o 
  -5  -4   9        0.76       -0.21      1.03 o 
  -4  -4   9        4.43        9.67      1.54 o 
  -3  -4   9        4.15        2.47      1.13 o 
  -2  -4   9       46.49       59.68      3.19 o 
  -1  -4   9       22.42       15.84      1.85 o 
   0  -4   9        3.81        2.37      1.23 o 
   1  -4   9        1.42        0.00      0.93 o 
   2  -4   9        7.80        6.58      1.44 o 
   3  -4   9       21.16       13.58      2.06 o 
   4  -4   9       10.01        7.82      1.85 o 
   5  -4   9        6.04        2.57      1.65 o 
   6  -4   9        4.03        5.35      2.06 o 
  -5  -3   9        0.12       -1.23      0.82 o 
  -4  -3   9        0.02       -0.41      0.93 o 
  -3  -3   9        1.47        1.95      1.03 o 
  -2  -3   9       21.04       14.91      1.75 o 
  -1  -3   9       10.11        5.55      1.34 o 
   0  -3   9       37.36       36.94      2.37 o 
   1  -3   9        0.04        0.21      0.93 o 
   2  -3   9       33.94       29.42      2.16 o 
   3  -3   9        0.66       -0.21      1.03 o 
   4  -3   9        0.91       -0.31      1.03 o 
   5  -3   9        0.28        3.80      1.65 o 
   6  -3   9       16.40       22.83      2.78 o 
  -6  -2   9        0.60        0.10      0.93 o 
  -5  -2   9        8.64        7.51      1.44 o 
  -4  -2   9        0.03       -0.93      0.82 o 
  -3  -2   9        1.15        1.44      0.93 o 
  -2  -2   9        6.64        8.23      1.34 o 
  -1  -2   9       60.57       57.43      2.88 o 
   0  -2   9       12.87       10.70      1.44 o 
   1  -2   9        8.02        8.74      1.34 o 
   2  -2   9        4.23        5.04      1.23 o 
   3  -2   9        0.06        0.51      0.93 o 
   4  -2   9        0.05        1.85      1.13 o 
   5  -2   9        2.70        6.27      1.65 o 
  -6  -1   9        0.02       -0.82      0.93 o 
  -5  -1   9        0.47        0.82      1.03 o 
  -4  -1   9        0.38       -1.23      0.82 o 
  -3  -1   9        1.18       -0.31      0.82 o 
  -2  -1   9        0.53       -0.31      0.72 o 
  -1  -1   9       30.95       28.09      1.85 o 
   0  -1   9        0.72        0.41      0.82 o 
   1  -1   9       19.31       15.53      1.54 o 
   2  -1   9       16.67       14.81      1.54 o 
   3  -1   9       36.23       30.03      1.49 o 
   4  -1   9        6.33        8.01      1.05 o 
   5  -1   9        2.10        3.34      0.87 o 
   6  -1   9        6.47        4.32      1.54 o 
   7  -1   9        9.35       11.42      2.06 o 
  -6   0   9        0.18       -1.03      1.03 o 
  -5   0   9        7.16        8.12      1.44 o 
  -4   0   9        0.26       -0.82      0.82 o 
  -3   0   9       13.26       13.99      1.54 o 
  -2   0   9       17.26       14.71      1.44 o 
  -1   0   9       11.34        7.92      1.23 o 
   0   0   9       24.73       22.53      1.65 o 
   1   0   9       14.18       11.71      1.08 o 
   2   0   9        2.66        3.47      0.79 o 
   3   0   9        0.77       -0.41      0.61 o 
   4   0   9       13.03       15.03      1.21 o 
   5   0   9       20.52       18.44      1.30 o 
   7   0   9        8.00        8.64      1.95 o 
  -6   1   9       32.08       28.39      2.26 o 
  -5   1   9        5.58        2.06      1.13 o 
  -4   1   9        4.28        5.86      1.34 o 
  -3   1   9       26.50       19.44      1.65 o 
  -2   1   9        2.10        1.54      0.93 o 
  -1   1   9       43.84       39.62      2.16 o 
   0   1   9        2.17        2.06      0.93 o 
   1   1   9        1.97        0.01      1.34 o 
   2   1   9        0.51       -0.36      0.61 o 
   3   1   9       78.41       73.29      2.42 o 
   4   1   9       15.19       16.45      1.31 o 
   5   1   9       13.78       12.14      1.85 o 
   6   1   9        0.80        2.47      1.34 o 
   7   1   9        6.47        5.86      1.75 o 
  -6   2   9        0.01       -0.51      1.13 o 
  -5   2   9        2.18       -0.93      1.03 o 
  -4   2   9       35.75       32.41      2.26 o 
  -3   2   9        2.25        3.08      1.13 o 
  -2   2   9       56.17       43.95      2.37 o 
  -1   2   9        9.18        7.20      1.23 o 
   0   2   9        6.09        4.63      1.03 o 
   1   2   9       52.50       44.67      2.26 o 
   2   2   9       23.03       19.35      1.95 o 
   3   2   9       83.93       76.60      2.57 o 
   4   2   9        2.56        0.87      0.78 o 
   5   2   9        0.31       -0.51      1.23 o 
   6   2   9        5.97        5.66      1.75 o 
   7   2   9        2.72        0.21      1.54 o 
  -5   3   9        0.80        1.54      1.23 o 
  -4   3   9       59.36       68.85      3.40 o 
  -3   3   9       45.13       43.63      2.57 o 
  -2   3   9        1.45        0.21      0.93 o 
  -1   3   9       51.63       55.06      2.68 o 
   0   3   9        2.74        1.85      0.93 o 
   1   3   9        0.45        0.51      0.82 o 
   2   3   9      260.80      247.35      5.95 o 
   3   3   9       34.57       28.62      1.54 o 
   4   3   9       37.13       40.13      3.40 o 
   5   3   9        0.15       -1.54      1.34 o 
   6   3   9        0.43        0.72      1.44 o 
   7   3   9        0.59        1.23      1.54 o 
  -5   4   9        1.96        4.52      1.65 o 
  -4   4   9       45.75       47.12      2.88 o 
  -3   4   9      119.65      140.39      5.36 o 
  -2   4   9        0.17       -1.03      0.82 o 
  -1   4   9        5.80        4.42      1.13 o 
   0   4   9       29.70       29.22      1.95 o 
   1   4   9       13.23       12.65      1.34 o 
   2   4   9       65.54       51.36      2.47 o 
   3   4   9       15.32       18.64      1.34 o 
   4   4   9        0.00        1.34      1.54 o 
   5   4   9        2.14        1.54      1.54 o 
   6   4   9        4.23        2.88      1.75 o 
   7   4   9        0.39        0.82      1.75 o 
  -4   5   9        2.06        0.62      1.13 o 
  -3   5   9        0.18       -0.10      1.13 o 
  -2   5   9       17.56       19.03      1.95 o 
  -1   5   9       17.66       14.91      1.65 o 
   0   5   9       42.73       40.13      2.26 o 
   1   5   9        8.92        8.95      1.23 o 
   2   5   9        0.34       -0.31      0.72 o 
   3   5   9       14.78       17.05      1.34 o 
   4   5   9       54.82       54.23      4.01 o 
   5   5   9       16.93       12.14      2.37 o 
   6   5   9        2.90        1.03      1.65 o 
   7   5   9        6.76       11.62      2.57 o 
  -3   6   9       60.42       58.14      3.40 o 
  -2   6   9        0.29       -0.82      1.13 o 
  -1   6   9        0.71       -0.21      0.93 o 
   0   6   9       20.02       15.84      1.75 o 
   1   6   9        0.01        0.21      0.82 o 
   2   6   9        0.01       -0.82      0.82 o 
   3   6   9        2.57        2.67      1.75 o 
   4   6   9       20.24       20.37      2.88 o 
   5   6   9        4.23        4.83      2.16 o 
   6   6   9        6.54        7.61      2.16 o 
  -2   7   9        0.00       -0.41      1.23 o 
  -1   7   9        5.75        2.37      1.23 o 
   0   7   9        7.37        6.89      1.44 o 
   1   7   9       23.21       23.14      1.95 o 
   2   7   9        2.46        2.88      1.13 o 
   3   7   9        0.00       -1.85      1.54 o 
   4   7   9        6.43        5.96      2.06 o 
   5   7   9        6.05        6.89      2.26 o 
   0   8   9        0.01       -0.41      1.13 o 
   1   8   9        1.66        0.93      1.03 o 
   3   8   9       14.05       15.32      2.88 o 
  -1  -6  10        1.76        2.88      1.54 o 
   0  -6  10        0.10       -0.62      1.13 o 
   1  -6  10        2.69        4.22      1.54 o 
  -3  -5  10        0.21        0.41      1.03 o 
  -2  -5  10        0.01        0.93      1.23 o 
  -1  -5  10        0.07        1.13      1.23 o 
   0  -5  10        0.94        2.47      1.34 o 
   1  -5  10        2.71        7.20      1.75 o 
   2  -5  10        2.22        1.54      1.34 o 
   3  -5  10        3.10       10.69      2.06 o 
  -4  -4  10        0.03       -0.62      1.13 o 
  -3  -4  10        0.92        2.67      1.34 o 
  -2  -4  10        1.20        0.21      1.13 o 
  -1  -4  10        4.22        9.15      1.65 o 
   0  -4  10        5.96        5.55      1.44 o 
   1  -4  10        0.08        1.54      1.13 o 
   2  -4  10        2.71        2.57      1.34 o 
   3  -4  10        4.35       10.18      1.85 o 
   4  -4  10        0.00        0.00      1.23 o 
   5  -4  10        1.57        5.55      1.95 o 
  -4  -3  10        1.93        1.23      1.13 o 
  -3  -3  10        2.02        0.82      1.03 o 
  -2  -3  10        1.45        1.23      1.13 o 
  -1  -3  10       31.03       31.79      2.37 o 
   0  -3  10       11.50       14.60      1.85 o 
   1  -3  10        0.02       -0.21      0.93 o 
   2  -3  10        2.21        3.50      1.23 o 
   3  -3  10        0.17        0.00      1.03 o 
   4  -3  10        3.62        3.29      1.44 o 
   5  -3  10        2.11       -0.31      1.23 o 
  -5  -2  10        1.08        1.03      1.23 o 
  -4  -2  10        0.13       -1.39      0.93 o 
  -3  -2  10        2.41        0.41      1.03 o 
  -2  -2  10        1.46       -0.21      0.82 o 
  -1  -2  10       28.28       21.71      1.95 o 
   0  -2  10        1.18        0.72      1.03 o 
   1  -2  10        0.06       -0.10      0.93 o 
   2  -2  10        0.50       -0.51      0.82 o 
   3  -2  10        3.85        5.45      1.34 o 
   4  -2  10        0.07       -1.54      1.03 o 
   5  -2  10        1.14        2.06      1.34 o 
  -5  -1  10        0.15       -0.10      1.13 o 
  -4  -1  10       19.66       18.00      1.75 o 
  -3  -1  10        0.22       -0.82      0.93 o 
  -2  -1  10        1.56        1.85      1.03 o 
  -1  -1  10        0.16       -0.72      0.82 o 
   0  -1  10       11.56       13.37      1.65 o 
   1  -1  10        0.08        0.21      0.93 o 
   2  -1  10        0.54       -0.62      0.93 o 
   3  -1  10        2.80        3.08      1.13 o 
   4  -1  10        0.86        4.32      1.23 o 
   5  -1  10        2.55        4.11      1.44 o 
  -5   0  10        0.53       -1.39      0.93 o 
  -4   0  10        6.61        8.64      1.44 o 
  -3   0  10        0.25       -0.41      0.93 o 
  -2   0  10       16.23       15.12      1.54 o 
  -1   0  10        6.32        6.48      1.34 o 
   0   0  10        0.37        0.51      0.93 o 
   1   0  10        9.98        9.56      1.44 o 
   2   0  10       15.61       14.81      1.65 o 
   3   0  10        2.06        0.86      0.79 o 
   4   0  10        0.34       -0.42      0.72 o 
   5   0  10        0.71        0.37      0.79 o 
   6   0  10       17.30       15.63      2.26 o 
  -5   1  10        0.99       -1.23      1.13 o 
  -4   1  10        2.20        3.19      1.34 o 
  -3   1  10        0.41       -0.82      0.93 o 
  -2   1  10        1.57        0.10      0.93 o 
  -1   1  10        5.32        6.27      1.23 o 
   0   1  10       24.47       20.98      1.75 o 
   1   1  10       47.49       46.91      1.98 o 
   2   1  10        1.33       -0.76      0.68 o 
   3   1  10       11.01       10.11      1.23 o 
   4   1  10       10.98        7.58      1.08 o 
   5   1  10        1.01        0.00      1.34 o 
   6   1  10       10.76        9.87      2.06 o 
  -5   2  10        9.83        8.43      1.65 o 
  -4   2  10        3.81        3.70      1.34 o 
  -3   2  10       17.66       15.63      1.75 o 
  -2   2  10        7.00        5.86      1.34 o 
  -1   2  10       12.20        9.77      1.44 o 
   0   2  10      139.36      128.49      4.64 o 
   1   2  10        0.00        0.93      0.93 o 
   2   2  10       29.03       35.40      1.75 o 
   3   2  10       18.05       22.30      1.43 o 
   4   2  10        1.78       -0.13      0.76 o 
   5   2  10        5.52        6.48      1.75 o 
   6   2  10        2.53        0.41      1.34 o 
   7   2  10        4.12        1.85      1.65 o 
  -4   3  10       16.33       19.54      1.95 o 
  -3   3  10        0.22       -0.21      1.03 o 
  -2   3  10        1.58        1.85      1.03 o 
  -1   3  10        7.89        6.07      1.23 o 
   0   3  10        4.11        3.50      1.13 o 
   1   3  10        5.85        5.45      1.13 o 
   2   3  10        7.57        7.65      1.06 o 
   3   3  10       17.61       14.56      1.31 o 
   4   3  10       13.09       12.34      2.26 o 
   5   3  10        0.07       -0.62      1.44 o 
   6   3  10        1.16        1.03      1.54 o 
  -4   4  10        6.49        6.58      1.65 o 
  -3   4  10        8.88       10.49      1.75 o 
  -2   4  10        4.66        3.91      1.23 o 
  -1   4  10       16.92       14.19      1.65 o 
   0   4  10        4.46        2.26      1.03 o 
   1   4  10        0.02       -0.51      0.72 o 
   2   4  10        6.70        5.95      1.01 o 
   3   4  10       12.67        9.66      1.44 o 
   4   4  10       47.90       47.95      3.81 o 
   5   4  10       16.27       15.84      2.57 o 
   6   4  10        0.46       -0.41      1.54 o 
  -3   5  10       36.14       40.02      2.78 o 
  -2   5  10       14.29       14.60      1.85 o 
  -1   5  10        1.30        1.13      1.03 o 
   0   5  10        0.00       -0.62      0.82 o 
   1   5  10        0.19       -0.51      0.82 o 
   2   5  10        1.83        1.85      1.03 o 
   3   5  10        7.65        5.76      2.16 o 
   4   5  10       22.92       24.58      3.09 o 
   5   5  10        2.02        8.12      2.37 o 
  -2   6  10        1.38        0.62      1.23 o 
  -1   6  10        3.47        2.37      1.34 o 
   0   6  10        2.50        1.54      1.13 o 
   1   6  10        0.60       -0.51      0.93 o 
   2   6  10        0.17       -1.23      0.82 o 
   3   6  10        0.76        0.21      1.75 o 
   4   6  10       10.57        8.23      2.37 o 
   5   6  10       36.07       28.50      3.29 o 
   0   7  10        2.08        1.65      1.23 o 
   1   7  10        7.69        6.38      1.34 o 
   2   7  10        1.97        1.85      1.13 o 
   3   7  10        2.68        5.24      2.37 o 
  -1  -4  11        0.14       -0.62      1.13 o 
   0  -4  11        0.22       -1.34      1.03 o 
   1  -4  11        0.45        0.72      1.23 o 
   2  -4  11        0.47        1.44      1.34 o 
  -3  -3  11        0.76        1.23      1.13 o 
  -2  -3  11        6.25        5.45      1.54 o 
  -1  -3  11       25.74       27.67      2.26 o 
   0  -3  11        2.00        0.72      1.13 o 
   1  -3  11        0.64        1.03      1.23 o 
   2  -3  11        0.00        0.93      1.23 o 
   3  -3  11        0.14        0.21      1.23 o 
   4  -3  11        0.01        1.23      1.44 o 
  -3  -2  11        0.05       -1.44      1.03 o 
  -2  -2  11        3.96        0.10      1.03 o 
  -1  -2  11        0.18       -0.93      1.03 o 
   0  -2  11       16.78       20.88      2.16 o 
   1  -2  11        4.19        2.37      1.23 o 
   2  -2  11        6.01        4.42      1.34 o 
   3  -2  11        4.13        2.78      1.34 o 
   4  -2  11        0.06       -0.10      1.13 o 
  -3  -1  11        2.18        1.34      1.13 o 
  -2  -1  11        0.99       -0.31      1.03 o 
  -1  -1  11       24.81       22.12      1.95 o 
   0  -1  11       20.68       22.73      1.95 o 
   1  -1  11        9.73        8.95      1.54 o 
   2  -1  11        3.90        4.63      1.34 o 
   3  -1  11        2.36        2.78      1.23 o 
   4  -1  11       16.51       18.20      1.95 o 
   5  -1  11        2.03        1.34      1.23 o 
  -3   0  11        1.06        0.93      1.13 o 
  -2   0  11        1.96        1.44      1.13 o 
  -1   0  11       26.21       23.04      1.95 o 
   0   0  11        3.68        2.57      1.03 o 
   1   0  11        0.05       -0.31      0.93 o 
   2   0  11        9.46        5.45      1.44 o 
   3   0  11       24.29       17.49      2.06 o 
   4   0  11        0.01       -0.93      1.03 o 
  -3   1  11        0.06       -1.23      0.93 o 
  -2   1  11        1.08        0.10      0.93 o 
  -1   1  11        0.01       -0.62      0.82 o 
   0   1  11        0.36        0.51      0.93 o 
   1   1  11       52.10       52.07      2.78 o 
   2   1  11        0.14        1.65      1.13 o 
   3   1  11       25.79       22.41      2.01 o 
   4   1  11       19.03       20.72      1.53 o 
   5   1  11        0.07       -0.93      1.23 o 
  -3   2  11       12.81       13.68      1.85 o 
  -2   2  11        2.35        2.88      1.13 o 
  -1   2  11        5.56        3.60      1.13 o 
   0   2  11       12.25       10.39      1.44 o 
   1   2  11       10.62        8.69      1.18 o 
   2   2  11       15.79       11.43      1.26 o 
   3   2  11        3.07        2.17      0.93 o 
   4   2  11        0.75        0.62      0.86 o 
   5   2  11        0.05       -1.54      1.44 o 
  -3   3  11        2.46        4.42      1.44 o 
  -2   3  11        1.26        2.26      1.23 o 
  -1   3  11        3.06        4.01      1.13 o 
   0   3  11       11.06       14.09      1.65 o 
   1   3  11        7.33        4.42      1.13 o 
   2   3  11        4.85        9.90      1.20 o 
   3   3  11        0.95        0.08      0.84 o 
   4   3  11        9.14        8.43      2.16 o 
   5   3  11        0.13       -1.13      1.65 o 
  -2   4  11        0.18       -0.51      1.03 o 
  -1   4  11        1.19       -0.21      0.93 o 
   0   4  11        0.02       -0.93      0.82 o 
   1   4  11        9.01        8.74      1.44 o 
   2   4  11        4.91        3.03      0.98 o 
   3   4  11       77.53       93.98      3.91 o 
   4   4  11       56.42       77.49      5.04 o 
   5   4  11        5.06        5.45      2.26 o 
  -1   5  11        0.79       -0.21      1.03 o 
   0   5  11        2.63        3.50      1.23 o 
   1   5  11        0.71       -0.62      0.93 o 
   2   5  11        1.72        2.83      1.13 o 
   3   5  11        0.75        0.00      1.65 o 
   4   5  11       15.40       22.42      3.19 o 
   0  -2  12        2.49        3.08      1.44 o 
   1  -2  12        0.72       -1.70      1.13 o 
   2  -2  12        2.84        4.52      1.54 o 
  -1  -1  12        0.41       -0.21      1.03 o 
   0  -1  12        1.57        3.60      1.34 o 
   1  -1  12        2.78        2.67      1.23 o 
   2  -1  12        3.82        2.88      1.44 o 
   3  -1  12        4.13        8.43      1.65 o 
  -1   0  12       23.60       26.23      2.16 o 
   0   0  12        0.01        1.03      1.13 o 
   1   0  12        7.77        4.83      1.44 o 
   2   0  12        0.54        2.06      1.23 o 
   3   0  12        0.64        0.31      1.13 o 
  -1   1  12        5.05        2.98      1.34 o 
   0   1  12       14.53       19.54      2.06 o 
   1   1  12        7.01        8.33      1.54 o 
   2   1  12        0.73        1.65      1.13 o 
   3   1  12        0.33       -0.62      1.13 o 
  -1   2  12        1.09        0.21      1.03 o 
   0   2  12        0.28       -0.41      1.03 o 
   1   2  12        1.38        2.78      1.23 o 
   2   2  12        0.81        3.91      1.23 o 
   3   2  12        0.79        0.18      0.89 o 
   0   3  12        6.22        2.98      1.23 o 
   1   3  12        5.29        5.91      1.12 o 
   2   3  12        1.11        1.36      1.13 o 
   3   3  12        8.43       10.73      2.93 o 
                                                 
